# Supplementary material for: Cyanido-bridged diplatinum(ii) complexes: ligand and solvent effect on aggregation and luminescence
Source: Chem Sci. 2024 Feb 12;15(11):4005–18. doi: 10.1039/d3sc06941a (PMC10935663; doi:10.1039/d3sc06941a)
Supplement: SC-015-D3SC06941A-s002 [file SC-015-D3SC06941A-s002.zip]

Archive with 14 entries (14 files):
- 1_dimerA_s0.xyz
- 1_dimerA_t1.xyz
- 1_dimerB_s0.xyz
- 1_dimerB_t1.xyz
- 1_trimer_s0.xyz
- 1_trimer_t1.xyz
- 2_dimerA_s0.xyz
- 2_dimerA_t1.xyz
- 2_dimerB_s0.xyz
- 2_dimerB_t1.xyz
- 2_trimer_s0.xyz
- 2_trimer_t1.xyz
- 3_dimer_s0.xyz
- 3_dimer_t1.xyz
