# Supplementary material for: Cyanido-bridged diplatinum(ii) complexes: ligand and solvent effect on aggregation and luminescence
Source: Chem Sci. 2024 Feb 12;15(11):4005–18. doi: 10.1039/d3sc06941a (PMC10935663; doi:10.1039/d3sc06941a)
Supplement: SC-015-D3SC06941A-s002 [file SC-015-D3SC06941A-s002.zip › 1_dimerA_s0.xyz]

124
Molecule Name
Pt     -0.230000     1.603500     0.000000
C       0.631900     3.129100     0.853900
N       1.271200     3.948100     1.388000
C       0.439400     0.321000     1.360200
C       1.017500     0.566000     2.605600
H       1.101600     1.597200     2.951500
C       1.412900    -0.485600     3.433600
H       1.854300    -0.259700     4.408200
C       1.214800    -1.814200     3.047900
H       1.516800    -2.633000     3.699400
C       0.602900    -2.088400     1.827900
H       0.423600    -3.125100     1.532300
C       0.217300    -1.034900     0.990400
C      -0.447400    -1.239100    -0.297400
C      -0.689300    -2.442800    -0.970700
H      -0.337100    -3.379000    -0.542200
C      -1.305700    -2.412400    -2.216800
H      -1.464400    -3.346200    -2.758500
C      -1.667100    -1.195000    -2.807400
H      -2.114700    -1.173000    -3.800700
C      -1.382400    -0.023000    -2.110300
N      -0.817300    -0.085700    -0.893200
C      -1.584500     1.361700    -2.594400
C      -2.126100     1.641500    -3.843400
H      -2.415800     0.828600    -4.505700
C      -2.245800     2.965400    -4.255100
H      -2.622300     3.166500    -5.254700
C      -1.840300     3.986100    -3.397800
H      -1.911000     5.035500    -3.686100
C      -1.296800     3.635600    -2.161000
H      -0.937300     4.391200    -1.456900
N      -1.160200     2.360800    -1.775000
Pt     -2.501200     1.658600     2.564600
C      -2.059300     0.161000     3.794200
C      -1.413400     0.169800     5.034600
H      -1.035900     1.114500     5.435500
C      -1.249700    -1.010600     5.762500
H      -0.727600    -0.986900     6.720100
C      -1.741400    -2.228500     5.283400
H      -1.620500    -3.137800     5.871300
C      -2.398300    -2.266000     4.057700
H      -2.797600    -3.211800     3.685600
C      -2.552700    -1.085700     3.317600
C      -3.244100    -1.027400     2.028100
C      -3.778200    -2.082400     1.279700
H      -3.698400    -3.096800     1.657000
C      -4.412000    -1.816100     0.071200
H      -4.853500    -2.635500    -0.496500
C      -4.517400    -0.503200    -0.402200
H      -5.028700    -0.290400    -1.341000
C      -3.974300     0.519400     0.372400
N      -3.367500     0.229000     1.540900
C      -4.035700     1.969200     0.071800
C      -4.685800     2.493400    -1.047700
H      -5.141900     1.827700    -1.781500
C      -4.772700     3.877600    -1.199000
H      -5.284200     4.303300    -2.064100
C      -4.230200     4.701800    -0.213300
H      -4.316100     5.788400    -0.263900
C      -3.579100     4.108700     0.868000
H      -3.154700     4.707100     1.675400
N      -3.460200     2.782200     0.992700
Pt      0.002800     5.385000     4.943900
C      -0.859100     3.859300     4.090000
N      -1.498100     3.040200     3.555700
C      -0.666600     6.667500     3.583700
C      -1.244700     6.422500     2.338200
H      -1.328800     5.391300     1.992400
C      -1.639800     7.474200     1.510200
H      -2.080300     7.248200     0.535200
C      -1.441900     8.802800     1.896000
H      -1.743800     9.621700     1.244600
C      -0.830300     9.076900     3.116100
H      -0.651000    10.113600     3.411700
C      -0.444600     8.023400     3.953500
C       0.220100     8.227600     5.241300
C       0.462100     9.431300     5.914600
H       0.110000    10.367500     5.486100
C       1.078600     9.400900     7.160700
H       1.237500    10.334600     7.702300
C       1.440100     8.183400     7.751200
H       1.887800     8.161500     8.744400
C       1.155300     7.011400     7.054100
N       0.590100     7.074100     5.837100
C       1.357400     5.626700     7.538300
C       1.899100     5.347000     8.787200
H       2.188900     6.159900     9.449500
C       2.018900     4.023100     9.198900
H       2.395400     3.822100    10.198400
C       1.613300     3.002400     8.341700
H       1.684000     1.952900     8.630000
C       1.069600     3.352900     7.104900
H       0.710100     2.597200     6.400900
N       0.933000     4.627600     6.718900
Pt      2.274300     5.329600     2.379400
C       1.832600     6.827500     1.149900
C       1.186600     6.818900    -0.090400
H       0.808300     5.874400    -0.490900
C       1.023000     7.999400    -0.818300
H       0.500700     7.975900    -1.775700
C       1.515100     9.217200    -0.339100
H       1.394300    10.126600    -0.926900
C       2.172100     9.254400     0.886500
H       2.571600    10.200100     1.258800
C       2.326300     8.074100     1.626500
C       3.017500     8.015500     2.916100
C       3.551500     9.070400     3.664800
H       3.471800    10.084800     3.287500
C       4.185100     8.803800     4.873300
H       4.626600     9.623100     5.441200
C       4.290500     7.490800     5.346500
H       4.801600     7.277800     6.285300
C       3.747500     6.468400     4.571600
N       3.140800     6.759000     3.403100
C       3.808700     5.018500     4.871900
C       4.459000     4.494000     5.991200
H       4.915300     5.159500     6.725000
C       4.545800     3.109800     6.142200
H       5.057400     2.683800     7.007000
C       4.003000     2.285800     5.156400
H       4.088900     1.199200     5.206800
C       3.351700     2.879200     4.075400
H       2.927000     2.281100     3.267900
N       3.233000     4.205800     3.951000
