# Supplementary material for: Cyanido-bridged diplatinum(ii) complexes: ligand and solvent effect on aggregation and luminescence
Source: Chem Sci. 2024 Feb 12;15(11):4005–18. doi: 10.1039/d3sc06941a (PMC10935663; doi:10.1039/d3sc06941a)
Supplement: SC-015-D3SC06941A-s002 [file SC-015-D3SC06941A-s002.zip › 1_dimerA_t1.xyz]

124
Molecule Name
Pt     -0.514200     1.928300     0.000000
C       0.329700     3.425300     0.924700
N       0.923600     4.218800     1.545700
C       0.135500     0.621500     1.348700
C       0.699000     0.846600     2.603500
H       0.784000     1.871400     2.965700
C       1.082200    -0.216200     3.422800
H       1.513500     0.000300     4.404000
C       0.883400    -1.538900     3.017800
H       1.173900    -2.370000     3.658700
C       0.282200    -1.793700     1.788800
H       0.100700    -2.825800     1.479000
C      -0.090200    -0.728300     0.960700
C      -0.751400    -0.914800    -0.329800
C      -1.012500    -2.113100    -1.006900
H      -0.680900    -3.057600    -0.579300
C      -1.627400    -2.069600    -2.253100
H      -1.801700    -2.998200    -2.798800
C      -1.972000    -0.844100    -2.836500
H      -2.421000    -0.811000    -3.828700
C      -1.673700     0.320500    -2.132800
N      -1.104000     0.248200    -0.918400
C      -1.870700     1.707000    -2.608200
C      -2.413600     1.991000    -3.856000
H      -2.714300     1.182200    -4.519400
C      -2.519400     3.315600    -4.266300
H      -2.883100     3.517800    -5.269300
C      -2.110700     4.332200    -3.405600
H      -2.173200     5.382300    -3.693000
C      -1.576000     3.976300    -2.166600
H      -1.219600     4.730300    -1.459400
N      -1.443100     2.700100    -1.782900
Pt     -2.890100     1.859800     2.418400
C      -2.442600     0.375400     3.663700
C      -1.799300     0.398700     4.904700
H      -1.424100     1.347300     5.297800
C      -1.635100    -0.773500     5.646600
H      -1.113400    -0.738000     6.604200
C      -2.124400    -1.996700     5.178800
H      -2.003800    -2.900100     5.776000
C      -2.779500    -2.047800     3.952500
H      -3.177500    -2.997400     3.590100
C      -2.935100    -0.876000     3.199800
C      -3.626700    -0.830100     1.910500
C      -4.154900    -1.891600     1.168700
H      -4.066800    -2.901000     1.553400
C      -4.791300    -1.638100    -0.040300
H      -5.233200    -2.464100    -0.597000
C      -4.899500    -0.330300    -0.526900
H      -5.411100    -0.127600    -1.467700
C      -4.359500     0.699900     0.239100
N      -3.757200     0.421300     1.413100
C      -4.421200     2.146600    -0.075100
C      -5.059800     2.660300    -1.206100
H      -5.502400     1.987600    -1.941600
C      -5.154200     4.042800    -1.365900
H      -5.655100     4.460300    -2.240900
C      -4.634600     4.876300    -0.375100
H      -4.734200     5.961400    -0.431600
C      -3.989900     4.294000     0.715500
H      -3.580600     4.898800     1.526200
N      -3.858600     2.968900     0.845200
Pt     -0.222400     5.602400     4.587000
C      -1.156700     4.066500     3.810000
N      -1.856000     3.248900     3.359100
C      -1.002600     6.912400     3.310400
C      -1.677100     6.667900     2.113900
H      -1.734100     5.643300     1.741300
C      -2.220100     7.721900     1.380600
H      -2.765600     7.502600     0.459400
C      -2.046800     9.044200     1.804600
H      -2.471100     9.873200     1.240100
C      -1.328000     9.310700     2.966900
H      -1.181000    10.343100     3.291400
C      -0.812900     8.256800     3.728000
C      -0.083900     8.439500     4.987000
C       0.127900     9.612400     5.698400
H      -0.268700    10.554500     5.323500
C       0.779900     9.547400     6.940500
H       0.925100    10.462000     7.517100
C       1.171400     8.323100     7.474800
H       1.625100     8.274400     8.464900
C       0.916700     7.154400     6.744400
N       0.346800     7.263500     5.514300
C       1.088200     5.780500     7.201600
C       1.589100     5.447600     8.467700
H       1.906200     6.235700     9.149400
C       1.624700     4.121600     8.864400
H       1.963800     3.880400     9.869100
C       1.167100     3.122800     7.988600
H       1.169100     2.070700     8.273700
C       0.687000     3.508500     6.747200
H       0.313800     2.777200     6.024200
N       0.632500     4.797100     6.359700
Pt      1.865800     5.564700     2.677600
C       1.511100     7.097300     1.456600
C       0.910300     7.103100     0.192200
H       0.463700     6.184200    -0.194800
C       0.889200     8.268500    -0.576900
H       0.425200     8.258700    -1.565200
C       1.457600     9.451700    -0.093700
H       1.444000    10.356900    -0.702100
C       2.060000     9.468100     1.162600
H       2.525700    10.383800     1.527800
C       2.090200     8.305400     1.939300
C       2.765800     8.210300     3.237100
C       3.387200     9.215800     3.963700
H       3.374800    10.240500     3.598300
C       4.064100     8.886500     5.149600
H       4.584300     9.664700     5.704900
C       4.133400     7.567300     5.583700
H       4.692800     7.308400     6.483000
C       3.487700     6.575700     4.837500
N       2.808200     6.934300     3.715400
C       3.525100     5.138200     5.083000
C       4.204800     4.548100     6.160900
H       4.685600     5.176600     6.911100
C       4.274400     3.167100     6.249900
H       4.788900     2.700200     7.089300
C       3.691300     2.384900     5.240500
H       3.774400     1.297200     5.239700
C       3.016000     3.027400     4.212400
H       2.568700     2.467800     3.390400
N       2.894200     4.364000     4.151200
