# Supplementary material for: Cyanido-bridged diplatinum(ii) complexes: ligand and solvent effect on aggregation and luminescence
Source: Chem Sci. 2024 Feb 12;15(11):4005–18. doi: 10.1039/d3sc06941a (PMC10935663; doi:10.1039/d3sc06941a)
Supplement: SC-015-D3SC06941A-s002 [file SC-015-D3SC06941A-s002.zip › 1_dimerB_s0.xyz]

124
Molecule Name
Pt      1.637300     0.710400     0.000000
C       2.508600     2.234900     0.844300
N       3.153000     3.049800     1.379600
C       2.278900    -0.568700     1.377700
C       2.843100    -0.323900     2.633100
H       2.937000     0.707900     2.976600
C       3.236900    -1.374400     3.463600
H       3.681700    -1.145400     4.436500
C       3.043100    -2.704600     3.075100
H       3.352300    -3.525500     3.721200
C       2.441900    -2.979300     1.849200
H       2.274900    -4.016500     1.547400
C       2.061900    -1.926500     1.007900
C       1.416600    -2.133900    -0.292500
C       1.185200    -3.337200    -0.966600
H       1.535900    -4.273500    -0.536600
C       0.579300    -3.307400    -2.219500
H       0.424100    -4.241000    -2.762500
C       0.224400    -2.090900    -2.812700
H      -0.215000    -2.068400    -3.809600
C       0.504300    -0.916600    -2.115200
N       1.056100    -0.980100    -0.892500
C       0.306200     0.467000    -2.601600
C      -0.241300     0.745600    -3.846900
H      -0.536200    -0.066700    -4.507800
C      -0.367300     2.070400    -4.255000
H      -0.751200     2.272800    -5.251300
C       0.031500     3.088700    -3.394200
H      -0.055300     4.138900    -3.674500
C       0.581400     2.738000    -2.159500
H       0.926600     3.493400    -1.448900
N       0.734200     1.464300    -1.782300
Pt     -0.634400     0.781900     2.504800
N      -0.203400    -0.859500     3.781100
C       0.413900    -0.843800     4.965600
H       0.801000     0.125800     5.290500
C       0.552500    -1.992500     5.739900
H       1.080200    -1.945600     6.690500
C       0.014000    -3.186600     5.268400
H       0.088800    -4.098400     5.859400
C      -0.631000    -3.201200     4.033100
H      -1.068600    -4.119900     3.646800
C      -0.719300    -2.018100     3.301600
C      -1.392500    -1.918700     1.985500
C      -1.922500    -2.975300     1.253200
H      -1.858100    -3.991200     1.628300
C      -2.546700    -2.699100     0.033400
H      -2.992700    -3.515300    -0.535300
C      -2.632200    -1.392000    -0.439100
H      -3.133200    -1.171600    -1.382400
C      -2.083900    -0.355200     0.327600
N      -1.490500    -0.663800     1.503700
C      -2.092200     1.087600     0.062200
C      -2.726000     1.660100    -1.049100
H      -3.196600     1.027900    -1.807500
C      -2.791100     3.047600    -1.172500
H      -3.296400     3.499200    -2.028000
C      -2.251400     3.850100    -0.161200
H      -2.361800     4.936900    -0.219200
C      -1.600700     3.276600     0.937400
H      -1.235000     3.919100     1.738500
C      -1.469400     1.888200     1.065900
Pt      1.880200     4.496300     4.894900
C       1.028800     2.945000     4.073400
N       0.365800     2.172700     3.496900
N       1.218400     5.916400     3.494500
C       0.679800     5.656000     2.304100
H       0.616600     4.602000     2.027600
C       0.252000     6.669600     1.453700
H      -0.193700     6.401100     0.495900
C       0.438100     7.992000     1.845500
H       0.123900     8.810900     1.200700
C       1.049600     8.261900     3.070700
H       1.230100     9.288200     3.390300
C       1.430400     7.198100     3.883100
C       2.089600     7.357500     5.198300
C       2.315200     8.552800     5.871500
H       1.962700     9.495200     5.458100
C       2.933200     8.500600     7.125400
H       3.093400     9.427100     7.679200
C       3.289500     7.280400     7.695200
H       3.733700     7.240900     8.690100
C       3.010300     6.099300     6.993100
N       2.452600     6.194400     5.769600
C       3.194200     4.706700     7.419200
C       3.765400     4.378100     8.649600
H       4.085700     5.162200     9.337800
C       3.887200     3.044000     9.024300
H       4.287200     2.815400    10.007800
C       3.447600     2.038800     8.159400
H       3.537000     0.992000     8.460800
C       2.865000     2.365300     6.927200
H       2.514700     1.564900     6.267500
C       2.705000     3.698200     6.530100
Pt      4.169200     4.407900     2.390200
C       3.730100     5.936300     1.197100
C       3.097000     5.957000    -0.051900
H       2.719300     5.022100    -0.475700
C       2.954600     7.150900    -0.763700
H       2.451900     7.148000    -1.732300
C       3.450800     8.354700    -0.254100
H       3.352500     9.275300    -0.828400
C       4.097400     8.363400     0.979300
H       4.508400     9.297200     1.368100
C       4.235100     7.170000     1.700400
C       4.932400     7.078700     2.989300
C       5.484400     8.109700     3.756800
H       5.429800     9.135900     3.403200
C       6.112700     7.803200     4.960700
H       6.570400     8.600400     5.546400
C       6.193900     6.480200     5.407000
H       6.695600     6.238500     6.343900
C       5.639700     5.481200     4.609400
N       5.040900     5.809600     3.446600
C       5.684200     4.024600     4.875700
C       6.300200     3.469700     5.997400
H       6.722800     4.112400     6.770100
C       6.378200     2.082100     6.112800
H       6.853900     1.632100     6.985500
C       5.865000     1.288400     5.088200
H       5.947100     0.200700     5.111700
C       5.241100     1.912100     4.008700
H       4.833400     1.338000     3.175800
N       5.127600     3.241100     3.918600
