# Supplementary material for: Cyanido-bridged diplatinum(ii) complexes: ligand and solvent effect on aggregation and luminescence
Source: Chem Sci. 2024 Feb 12;15(11):4005–18. doi: 10.1039/d3sc06941a (PMC10935663; doi:10.1039/d3sc06941a)
Supplement: SC-015-D3SC06941A-s002 [file SC-015-D3SC06941A-s002.zip › 1_dimerB_t1.xyz]

124
Molecule Name
Pt      0.811900     2.185400     0.000000
C      -0.041700     3.684800    -0.905000
N      -0.646300     4.474200    -1.521400
C       0.186800     0.887100    -1.370200
C      -0.364600     1.114600    -2.634100
H      -0.456200     2.140900    -2.994600
C      -0.750200     0.054200    -3.456000
H      -1.185700     0.274300    -4.435200
C      -0.558300    -1.270900    -3.050300
H      -0.858900    -2.101700    -3.687700
C       0.033900    -1.529100    -1.816800
H       0.201500    -2.562300    -1.502300
C       0.404700    -0.466100    -0.984300
C       1.046400    -0.659300     0.319100
C       1.292000    -1.858100     0.996700
H       0.958300    -2.801200     0.567800
C       1.895000    -1.817100     2.250700
H       2.061200    -2.746600     2.797700
C       2.236400    -0.594300     2.837800
H       2.675300    -0.562600     3.834600
C       1.946900     0.574100     2.134400
N       1.392900     0.502200     0.913100
C       2.138400     1.959300     2.613900
C       2.682400     2.241600     3.860000
H       2.985300     1.432800     4.522300
C       2.795200     3.567000     4.267300
H       3.165700     3.770200     5.267500
C       2.395800     4.581800     3.402500
H       2.474200     5.632700     3.682100
C       1.856900     4.226500     2.164500
H       1.514700     4.980700     1.451500
N       1.709100     2.951200     1.788600
Pt      3.160700     2.150700    -2.385000
N       2.713300     0.538300    -3.695000
C       2.095200     0.580200    -4.878600
H       1.717900     1.558700    -5.187600
C       1.942400    -0.553500    -5.672300
H       1.411100    -0.484400    -6.619600
C       2.468900    -1.761400    -5.222500
H       2.381500    -2.663000    -5.827700
C       3.117700    -1.802700    -3.989700
H       3.547200    -2.731900    -3.620400
C       3.219400    -0.633600    -3.237900
C       3.894800    -0.563100    -1.921600
C       4.409900    -1.637100    -1.207100
H       4.325600    -2.642400    -1.600600
C       5.040000    -1.392200     0.015600
H       5.479200    -2.224900     0.564700
C       5.138600    -0.095900     0.513900
H       5.642000     0.101100     1.461000
C       4.600400     0.960600    -0.232700
N       4.009200     0.681200    -1.417500
C       4.618900     2.397000     0.061900
C       5.249700     2.942800     1.188400
H       5.705900     2.292100     1.939800
C       5.331600     4.326900     1.334900
H       5.832900     4.758000     2.203300
C       4.816400     5.152800     0.329500
H       4.944100     6.236500     0.405400
C       4.166100     4.607000    -0.783200
H       3.817000     5.268500    -1.576200
C       4.012400     3.222900    -0.930600
Pt      0.475700     5.881700    -4.565500
C       1.409700     4.335900    -3.801000
N       2.136500     3.564100    -3.310700
N       1.285400     7.319300    -3.286100
C       1.956500     7.078900    -2.150800
H       2.017200     6.031200    -1.851100
C       2.511000     8.092700    -1.396800
H       3.081700     7.834600    -0.505400
C       2.306100     9.421500    -1.809800
H       2.727600    10.248900    -1.241700
C       1.565500     9.675100    -2.952400
H       1.379300    10.696100    -3.285300
C       1.067900     8.601200    -3.705800
C       0.342000     8.730900    -4.960600
C       0.142400     9.899800    -5.701300
H       0.530900    10.848600    -5.334600
C      -0.482500     9.817400    -6.941800
H      -0.617200    10.722200    -7.536000
C      -0.858200     8.568700    -7.473200
H      -1.279600     8.500100    -8.476500
C      -0.622500     7.421900    -6.729200
N      -0.080100     7.544500    -5.483300
C      -0.783800     6.017400    -7.127200
C      -1.276400     5.634100    -8.379200
H      -1.588100     6.389300    -9.104000
C      -1.326600     4.287200    -8.725700
H      -1.664700     4.010100    -9.721500
C      -0.897700     3.312800    -7.817800
H      -0.930800     2.259200    -8.104000
C      -0.412500     3.685000    -6.561000
H      -0.088400     2.914600    -5.853200
C      -0.324600     5.035400    -6.195100
Pt     -1.610700     5.780300    -2.673600
C      -1.234200     7.358500    -1.519900
C      -0.634500     7.405800    -0.255700
H      -0.198900     6.497700     0.168800
C      -0.611500     8.597100     0.474500
H      -0.158900     8.616400     1.468300
C      -1.172800     9.765800    -0.052600
H      -1.162000    10.690300     0.526400
C      -1.774200     9.740600    -1.308700
H      -2.239600    10.643700    -1.704200
C      -1.813900     8.550000    -2.045400
C      -2.510100     8.403800    -3.324100
C      -3.147400     9.379300    -4.090800
H      -3.128300    10.421400    -3.773300
C      -3.829600     9.002300    -5.249100
H      -4.351600     9.754000    -5.839100
C      -3.896300     7.657500    -5.633000
H      -4.457400     7.360400    -6.518900
C      -3.255700     6.706700    -4.845900
N      -2.571200     7.108300    -3.745800
C      -3.293700     5.248200    -5.031300
C      -3.940100     4.618600    -6.098600
H      -4.388300     5.211600    -6.896000
C      -4.003800     3.230300    -6.127900
H      -4.481200     2.726300    -6.966700
C      -3.464700     2.497400    -5.066200
H      -3.548300     1.410600    -5.020300
C      -2.812600     3.185300    -4.049900
H      -2.380400     2.665300    -3.194300
N      -2.690600     4.519800    -4.053700
