# Supplementary material for: Cyanido-bridged diplatinum(ii) complexes: ligand and solvent effect on aggregation and luminescence
Source: Chem Sci. 2024 Feb 12;15(11):4005–18. doi: 10.1039/d3sc06941a (PMC10935663; doi:10.1039/d3sc06941a)
Supplement: SC-015-D3SC06941A-s002 [file SC-015-D3SC06941A-s002.zip › 1_trimer_s0.xyz]

186
Molecule Name
Pt     -1.049900   -0.016200   -0.215100
N      -0.786200   -0.072900   -2.333300
N       0.942300    0.022100   -0.373600
C      -1.734300   -0.173500   -3.269000
H      -2.758100   -0.271800   -2.901000
C      -1.441000   -0.176600   -4.631000
H      -2.246300   -0.267900   -5.360500
C      -0.109200   -0.072600   -5.026100
H       0.158800   -0.068500   -6.084400
C       0.881700    0.010100   -4.049800
H       1.932900    0.074800   -4.330900
C       0.516800   -0.001300   -2.704000
C       1.498500    0.034500   -1.596900
C       1.652300    0.026100    0.772600
C       3.048800    0.034400    0.696800
H       3.657100    0.028500    1.599200
C       3.657300    0.051600   -0.556400
H       4.746900    0.061500   -0.622000
C       2.886900    0.054500   -1.723100
H       3.362900    0.064900   -2.703200
C       0.796200    0.033600    1.970300
C       1.312900    0.054700    3.273600
H       2.394400    0.048400    3.427600
C       0.450900    0.087800    4.369900
H       0.853500    0.103700    5.385200
C      -0.931200    0.112700    4.154400
H      -1.614100    0.152500    5.008000
C      -1.450200    0.092100    2.855000
H      -2.532200    0.139100    2.709200
C      -0.611500    0.040900    1.734000
C      -2.993700   -0.037800   -0.032400
Pt     -6.145400   -0.049400    0.093200
N      -6.576800    0.459300   -1.928900
N      -8.105300   -0.091000    0.122900
C      -6.371100   -0.499000    2.018000
C      -5.710300    0.777800   -2.896300
C      -7.911100    0.469200   -2.179500
C      -8.781600    0.150700   -1.020400
C      -8.704600   -0.384800    1.300300
C      -7.742300   -0.609100    2.389100
C      -5.410800   -0.707500    3.012400
H      -4.655400    0.786700   -2.606000
C      -6.125800    1.108400   -4.184100
C      -8.395700    0.784800   -3.449900
C     -10.172700    0.100900   -1.022600
C     -10.103900   -0.442000    1.341600
C      -8.116800   -0.912000    3.704300
C      -5.788100   -1.005200    4.327800
H      -4.351500   -0.657800    2.748800
H      -5.387100    1.367400   -4.944500
C      -7.492800    1.103700   -4.464700
H      -9.468300    0.788900   -3.645300
C     -10.829000   -0.199600    0.177600
H     -10.742400    0.291100   -1.931900
H     -10.615000   -0.676000    2.275700
H      -9.171500   -0.995100    3.977800
C      -7.137700   -1.108200    4.678000
H      -5.018800   -1.158600    5.090500
H      -7.857900    1.354200   -5.462500
H     -11.919400   -0.243600    0.199000
H      -7.426900   -1.340200    5.704200
N      -4.162300   -0.040100    0.045300
Pt     -0.754800    3.232600    0.253100
N      -0.999300    3.336000    2.362100
N      -2.743700    3.238300    0.410700
C      -0.040700    3.446100    3.287700
H       0.987700    3.466000    2.919000
C      -0.331400    3.549900    4.648200
H       0.481100    3.652400    5.368200
C      -1.664200    3.529000    5.050400
H      -1.929100    3.617900    6.105600
C      -2.663800    3.403800    4.083800
H      -3.714900    3.395500    4.372800
C      -2.304900    3.311300    2.740800
C      -3.294400    3.235000    1.637800
C      -3.450700    3.271900   -0.738000
C      -4.847300    3.313800   -0.655900
H      -5.452900    3.380000   -1.560600
C      -5.452200    3.268100    0.600200
H      -6.540900    3.282800    0.677700
C      -4.682400    3.221300    1.767500
H      -5.160600    3.195900    2.746300
C      -2.594100    3.268500   -1.936000
C      -3.106600    3.327500   -3.239600
H      -4.185800    3.395300   -3.403700
C      -2.241600    3.332800   -4.333000
H      -2.637600    3.399700   -5.348400
C      -0.861400    3.272500   -4.115100
H      -0.179500    3.273400   -4.969800
C      -0.344600    3.222200   -2.815900
H       0.739100    3.170500   -2.669600
C      -1.186700    3.232200   -1.695700
C       1.179400    3.371800    0.088400
Pt      4.258900    3.965100   -0.052400
N       4.293400    5.118600   -1.838900
N       6.164400    4.408500   -0.146700
C       4.814700    3.099200    1.650800
C       3.259800    5.477100   -2.608700
C       5.543400    5.564700   -2.129000
C       6.608700    5.148600   -1.183300
C       6.960100    3.954300    0.848800
C       6.217400    3.209500    1.876500
C       4.049800    2.467200    2.636800
H       2.279800    5.099200   -2.305000
C       3.417800    6.295800   -3.725500
C       5.772000    6.381900   -3.235300
C       7.961300    5.468100   -1.270500
C       8.327000    4.254200    0.799000
C       6.814700    2.672600    3.023500
C       4.648100    1.938700    3.786800
H       2.968600    2.373400    2.495900
H       2.549500    6.573100   -4.323900
C       4.696200    6.751100   -4.043800
H       6.777800    6.737900   -3.459000
C       8.818600    5.008600   -0.263900
H       8.346800    6.065200   -2.096500
H       8.993300    3.906300    1.588600
H       7.892000    2.763300    3.183200
C       6.029600    2.029100    3.979100
H       4.030100    1.457800    4.551100
H       4.858100    7.396500   -4.909000
H       9.881900    5.250700   -0.310600
H       6.490700    1.614900    4.877600
N       2.336300    3.531900    0.035700
Pt     -0.635100   -3.241000   -0.091500
N      -1.082200   -3.264300    1.986400
N      -2.628500   -3.324800   -0.126600
C      -0.874200   -3.344000   -2.071700
C       1.309600   -3.326600   -0.067200
C      -0.214400   -3.264100    3.004000
C      -2.417700   -3.293600    2.235700
C      -3.296500   -3.334700    1.041700
C      -3.218700   -3.405200   -1.336400
C      -2.249700   -3.443200   -2.444200
C       0.071600   -3.359000   -3.104800
N       2.469100   -3.467900   -0.014400
H       0.844800   -3.247000    2.736000
C      -0.631100   -3.301400    4.333800
C      -2.902100   -3.322700    3.543200
C      -4.686700   -3.415700    1.037400
C      -4.617300   -3.466700   -1.391600
C      -2.631300   -3.600400   -3.782800
C      -0.314700   -3.513200   -4.441600
H       1.132700   -3.246500   -2.860600
Pt      4.399400   -3.876600    0.028300
H       0.111200   -3.312000    5.132500
C      -1.997100   -3.330100    4.605400
H      -3.976500   -3.350600    3.727700
C      -5.339600   -3.468200   -0.199500
H      -5.257200   -3.429800    1.965500
H      -5.128900   -3.531800   -2.352200
H      -3.686700   -3.706200   -4.047500
C      -1.663200   -3.646100   -4.785100
H       0.446900   -3.536500   -5.225800
N       4.555200   -5.041500   -1.744300
N       6.314100   -4.289600    0.046300
C       4.840800   -3.002200    1.760800
H      -2.359200   -3.368600    5.634600
H      -6.429600   -3.523400   -0.225700
H      -1.957100   -3.789000   -5.826600
C       3.572100   -5.429700   -2.563900
C       5.828200   -5.461600   -1.964200
C       6.830700   -5.020900   -0.962700
C       7.043800   -3.818700    1.083500
C       6.229500   -3.091100    2.068500
C       4.008600   -2.395200    2.707300
H       2.568600   -5.075500   -2.314000
C       3.807400   -6.250100   -3.665800
C       6.133800   -6.278600   -3.051900
C       8.192400   -5.312300   -0.973900
C       8.417200   -4.090000    1.110600
C       6.749200   -2.557900    3.254200
C       4.528500   -1.874900    3.898600
H       2.935500   -2.320600    2.505700
H       2.977900   -6.551100   -4.306400
C       5.111100   -6.676100   -3.914400
H       7.157800   -6.613100   -3.219300
C       8.982800   -4.834400    0.077800
H       8.635400   -5.901800   -1.776100
H       9.031200   -3.727800    1.935300
H       7.816500   -2.633400    3.476300
C       5.897700   -1.943100    4.171000
H       3.856400   -1.422300    4.633900
H       5.333500   -7.321500   -4.766100
H      10.051900   -5.054200    0.090600
H       6.297100   -1.537800    5.102500
