# Supplementary material for: Cyanido-bridged diplatinum(ii) complexes: ligand and solvent effect on aggregation and luminescence
Source: Chem Sci. 2024 Feb 12;15(11):4005–18. doi: 10.1039/d3sc06941a (PMC10935663; doi:10.1039/d3sc06941a)
Supplement: SC-015-D3SC06941A-s002 [file SC-015-D3SC06941A-s002.zip › 1_trimer_t1.xyz]

186
Molecule Name
Pt     -0.817900   -0.004700   -0.122300
N      -0.586400    0.035600   -2.226500
N       1.149600    0.020300   -0.291700
C      -1.553500    0.002100   -3.163500
H      -2.572100   -0.088500   -2.781900
C      -1.284200    0.049900   -4.517100
H      -2.103300    0.013500   -5.236000
C       0.059600    0.131400   -4.937300
H       0.307600    0.173200   -5.999400
C       1.059100    0.144800   -3.983300
H       2.108000    0.194100   -4.277900
C       0.724900    0.089300   -2.615700
C       1.698500    0.070400   -1.538900
C       1.888900   -0.010800    0.854800
C       3.272900    0.000400    0.760300
H       3.889100   -0.027700    1.657400
C       3.876100    0.049300   -0.509500
H       4.964400    0.058200   -0.586100
C       3.094400    0.086500   -1.659700
H       3.560100    0.125000   -2.644800
C       1.047100   -0.049500    2.053400
C       1.556700   -0.083300    3.365200
H       2.637700   -0.085200    3.519000
C       0.695900   -0.112400    4.456700
H       1.098100   -0.139900    5.471900
C      -0.692100   -0.098900    4.243800
H      -1.374800   -0.113700    5.098100
C      -1.207900   -0.063200    2.948700
H      -2.288800   -0.039600    2.797200
C      -0.360800   -0.044700    1.831800
C      -2.785700   -0.011100    0.034400
Pt     -5.942600   -0.017500    0.093200
N      -6.363600    0.384400   -1.956300
N      -7.901900   -0.099900    0.103700
C      -6.184100   -0.363800    2.038200
C      -5.495200    0.690200   -2.926100
C      -7.695200    0.358100   -2.220000
C      -8.570400    0.067500   -1.057700
C      -8.508300   -0.360700    1.285700
C      -7.555400   -0.505300    2.395800
C      -5.232300   -0.479200    3.055500
H      -4.444400    0.735900   -2.628300
C      -5.904000    0.967800   -4.228500
C      -8.173500    0.618300   -3.505300
C      -9.959400   -0.024900   -1.073700
C      -9.905500   -0.458800    1.313000
C      -7.937800   -0.760000    3.719400
C      -5.616600   -0.730100    4.378200
H      -4.173300   -0.389200    2.805000
H      -5.161900    1.218600   -4.988400
C      -7.267400    0.922000   -4.522200
H      -9.244000    0.593600   -3.710500
C     -10.622400   -0.290700    0.130900
H     -10.522100    0.105300   -1.997800
H     -10.421500   -0.666400    2.250700
H      -8.992700   -0.868700    3.983000
C      -6.966600   -0.873500    4.713900
H      -4.853700   -0.816600    5.157500
H      -7.627800    1.129800   -5.531400
H     -11.711200   -0.366800    0.141400
H      -7.262400   -1.069300    5.745800
N      -3.955300   -0.000100    0.077400
Pt     -0.822000    2.899100    0.189900
N      -1.097800    3.013800    2.302300
N      -2.806200    3.019100    0.319500
C      -0.149800    3.108100    3.243000
H       0.884400    3.104900    2.890100
C      -0.459900    3.212400    4.596600
H       0.343200    3.302600    5.328700
C      -1.800700    3.196400    4.981000
H      -2.078700    3.274900    6.033700
C      -2.787000    3.090500    4.001500
H      -3.842600    3.087100    4.275000
C      -2.410700    3.017100    2.659600
C      -3.379100    3.026100    1.541600
C      -3.490000    3.168300   -0.838300
C      -4.879300    3.311700   -0.774900
H      -5.459700    3.462000   -1.686200
C      -5.509400    3.270200    0.470200
H      -6.594500    3.371100    0.532300
C      -4.764400    3.128800    1.646300
H      -5.259200    3.119500    2.617300
C      -2.612900    3.205700   -2.016600
C      -3.086300    3.432000   -3.318900
H      -4.157500    3.559900   -3.499400
C      -2.192200    3.529700   -4.381600
H      -2.557700    3.723100   -5.391800
C      -0.819800    3.392600   -4.141300
H      -0.115800    3.460400   -4.974700
C      -0.338800    3.168900   -2.848400
H       0.735400    3.047000   -2.683600
C      -1.215600    3.077800   -1.759800
C       1.124400    3.082700    0.083400
Pt      4.149300    3.926300    0.033000
N       4.127700    5.053700   -1.773500
N       6.015800    4.518200   -0.037200
C       4.743200    3.139800    1.763500
C       3.083700    5.326400   -2.563800
C       5.346400    5.583500   -2.054200
C       6.422800    5.265400   -1.084100
C       6.828200    4.143100    0.977500
C       6.128400    3.365100    2.009300
C       4.015100    2.467900    2.749800
H       2.127700    4.887900   -2.266500
C       3.199700    6.133200   -3.694000
C       5.533700    6.394300   -3.173100
C       7.749800    5.679900   -1.160300
C       8.170700    4.539900    0.939600
C       6.746800    2.900600    3.176400
C       4.632900    2.011900    3.920600
H       2.949300    2.280300    2.591600
H       2.322400    6.337100   -4.308700
C       4.447700    6.671000   -4.004400
H       6.515100    6.816800   -3.389100
C       8.623000    5.305200   -0.132400
H       8.103600    6.284700   -1.994700
H       8.848300    4.255800    1.744900
H       7.810600    3.079500    3.350500
C       5.998800    2.216600    4.133700
H       4.040400    1.499200    4.684200
H       4.577400    7.309400   -4.880200
H       9.667000    5.621700   -0.170500
H       6.475400    1.860500    5.048500
N       2.265100    3.333500    0.081500
Pt     -0.726400   -2.915300   -0.047000
N      -1.120900   -3.126800    2.038500
N      -2.712400   -3.071700   -0.041200
C      -0.999100   -3.021700   -2.022200
C       1.225900   -3.070400   -0.066800
C      -0.225700   -3.238300    3.027800
C      -2.451600   -3.184000    2.316000
C      -3.353200   -3.167800    1.143100
C      -3.324100   -3.162000   -1.243700
C      -2.376000   -3.159800   -2.367200
C      -0.057100   -3.055500   -3.057400
N       2.367800   -3.313900   -0.048000
H       0.826600   -3.188200    2.736800
C      -0.609700   -3.412700    4.354900
C      -2.902200   -3.326800    3.629700
C      -4.737600   -3.317800    1.159200
C      -4.715600   -3.301900   -1.272100
C      -2.766400   -3.356900   -3.699500
C      -0.455800   -3.253300   -4.383100
H       1.001800   -2.909400   -2.826000
Pt      4.261300   -3.875300   -0.090700
H       0.152200   -3.514600    5.128200
C      -1.970400   -3.448800    4.659900
H      -3.971800   -3.361400    3.839900
C      -5.413300   -3.367900   -0.065200
H      -5.285700   -3.393400    2.098100
H      -5.241600   -3.379600   -2.224000
H      -3.821900   -3.489500   -3.950400
C      -1.807300   -3.413900   -4.707800
H       0.297600   -3.281000   -5.174800
N       4.285900   -4.934700   -1.938400
N       6.141500   -4.422300   -0.160800
C       4.815700   -3.148000    1.677400
H      -2.305900   -3.582200    5.690100
H      -6.499000   -3.481400   -0.072400
H      -2.109300   -3.583600   -5.742800
C       3.256600   -5.204900   -2.748600
C       5.520200   -5.423600   -2.225300
C       6.578300   -5.116600   -1.231800
C       6.933900   -4.065600    0.876200
C       6.203400   -3.347700    1.930200
C       4.057300   -2.542700    2.683800
H       2.286600   -4.803100   -2.445500
C       3.404000   -5.965600   -3.906900
C       5.738800   -6.187000   -3.371500
C       7.916500   -5.493300   -1.309600
C       8.286700   -4.425800    0.837500
C       6.795900   -2.918300    3.123900
C       4.649500   -2.122900    3.881000
H       2.987300   -2.382800    2.522100
H       2.537800   -6.168600   -4.537500
C       4.668300   -6.459400   -4.224100
H       6.732600   -6.576900   -3.592300
C       8.769300   -5.136700   -0.258500
H       8.294300   -6.055200   -2.163300
H       8.948700   -4.155700    1.660400
H       7.862100   -3.076400    3.303400
C       6.018500   -2.297900    4.100800
H       4.034200   -1.664200    4.660800
H       4.822700   -7.061000   -5.121700
H       9.821600   -5.424200   -0.297600
H       6.474700   -1.970200    5.036500
