# Supplementary material for: Cyanido-bridged diplatinum(ii) complexes: ligand and solvent effect on aggregation and luminescence
Source: Chem Sci. 2024 Feb 12;15(11):4005–18. doi: 10.1039/d3sc06941a (PMC10935663; doi:10.1039/d3sc06941a)
Supplement: SC-015-D3SC06941A-s002 [file SC-015-D3SC06941A-s002.zip › 2_dimerA_s0.xyz]

116
Molecule Name
Pt      1.691500     1.400500     0.000000
Pt      3.703300    -2.857000     1.835900
C       2.462200    -0.285500     0.564000
N       2.934600    -1.261600     0.992500
C       1.180400     1.985800     1.822800
C       1.153100     1.243300     3.002800
H       1.506400     0.211600     2.977500
C       0.635400     1.781700     4.181400
H       0.575900     1.153600     5.075500
C       0.194300     3.106500     4.228500
H      -0.170200     3.526800     5.165300
C       0.216300     3.878200     3.068200
H      -0.142400     4.909800     3.095700
C       0.666700     3.315400     1.867900
N       0.942900     3.192300    -0.453100
C       0.830500     3.533100    -1.734800
C       0.304400     4.759400    -2.116000
H       0.174300     5.023200    -3.163300
C      -0.071500     5.624400    -1.083000
H      -0.481700     6.604100    -1.331800
C       0.040800     5.250400     0.256900
H      -0.292500     5.917100     1.050000
C       0.549500     3.987200     0.567800
C       2.090700     0.608100    -3.141800
H       2.550900    -0.365300    -2.979400
C       1.683800     1.225300    -4.346300
H       1.769300     0.834000    -5.355400
C       1.156000     2.436700    -3.957500
H       0.700800     3.257000    -4.498200
N       1.828600     1.390600    -2.105200
N       1.261800     2.516500    -2.609600
C       4.889300    -5.022400     0.416700
C       5.357000    -5.834000    -0.624700
H       5.877200    -6.770600    -0.408900
C       5.143300    -5.446500    -1.945600
H       5.503700    -6.069400    -2.767400
C       4.467100    -4.250700    -2.209600
H       4.287600    -3.953300    -3.244900
C       4.028900    -3.422100    -1.171600
H       3.513000    -2.486600    -1.400600
C       4.228200    -3.786600     0.162500
N       4.485100    -4.454300     2.661400
C       4.467900    -4.589300     3.990300
C       4.995100    -5.713700     4.613900
H       5.001700    -5.819900     5.698200
C       5.527200    -6.698800     3.774400
H       5.958000    -7.602200     4.201600
C       5.529400    -6.552300     2.389900
H       5.924900    -7.334400     1.746200
C       4.997200    -5.392200     1.826300
N       3.894600    -3.483100     4.654600
C       3.239500    -1.956100     6.107000
H       3.024600    -1.412100     7.021500
C       3.092100    -1.492500     4.779700
H       2.742300    -0.524700     4.426300
N       3.477300    -2.419900     3.916100
C       3.754500    -3.227600     5.985500
H       4.038900    -3.958400     6.737400
Pt      3.046600    -8.622400    -1.005600
Pt      1.016100    -4.818300     1.630100
C       2.270200    -7.083300    -0.121100
N       1.793500    -6.212900     0.491000
C       3.545300    -9.560300     0.667100
C       3.563300    -9.068800     1.972100
H       3.210100    -8.052400     2.151300
C       4.071600    -9.833100     3.023100
H       4.123500    -9.397000     4.025300
C       4.512700   -11.141100     2.807500
H       4.869700   -11.740900     3.644100
C       4.500600   -11.664700     1.516000
H       4.859800   -12.681300     1.339200
C       4.059600   -10.872500     0.449100
N       3.800700   -10.287400    -1.802400
C       3.923300   -10.364800    -3.125400
C       4.454000   -11.490000    -3.740300
H       4.592100   -11.539000    -4.818300
C       4.823500   -12.544300    -2.898400
H       5.236900   -13.454400    -3.335100
C       4.700400   -12.446100    -1.511700
H       5.028200   -13.258300    -0.865600
C       4.187500   -11.270600    -0.958100
C       2.669700    -7.217100    -3.928000
H       2.206600    -6.296000    -3.577600
C       3.087700    -7.580200    -5.228300
H       3.010100    -6.994600    -6.139300
C       3.614000    -8.845200    -5.086000
H       4.075000    -9.540300    -5.776300
N       2.924200    -8.191700    -3.067200
N       3.497000    -9.193700    -3.782400
C      -0.158300    -2.411500     0.661600
C      -0.617700    -1.407900    -0.200600
H      -1.140600    -0.532800     0.193300
C      -0.392000    -1.523800    -1.570400
H      -0.746100    -0.749300    -2.254400
C       0.287800    -2.643300    -2.062000
H       0.476300    -2.728100    -3.134300
C       0.718000    -3.662700    -1.206600
H       1.236600    -4.534300    -1.613200
C       0.506500    -3.572000     0.171600
N       0.225800    -3.417500     2.750800
C       0.232900    -3.549900     4.080100
C      -0.298500    -2.571200     4.911400
H      -0.312800    -2.683000     5.995000
C      -0.823900    -1.437700     4.281000
H      -1.257800    -0.636600     4.876200
C      -0.815100    -1.305300     2.895100
H      -1.205100    -0.409700     2.417200
C      -0.278800    -2.330700     2.115600
N       0.801400    -4.767100     4.514800
C       1.449000    -6.552800     5.638400
H       1.659200    -7.267700     6.427600
C       1.603200    -6.743800     4.246200
H       1.954500    -7.622800     3.709500
N       1.222000    -5.663400     3.582000
C       0.934900    -5.281700     5.769300
H       0.647200    -4.714100     6.649700
