# Supplementary material for: Cyanido-bridged diplatinum(ii) complexes: ligand and solvent effect on aggregation and luminescence
Source: Chem Sci. 2024 Feb 12;15(11):4005–18. doi: 10.1039/d3sc06941a (PMC10935663; doi:10.1039/d3sc06941a)
Supplement: SC-015-D3SC06941A-s002 [file SC-015-D3SC06941A-s002.zip › 2_dimerA_t1.xyz]

116
Molecule Name
Pt      3.748300     1.955300     0.000000
Pt      5.547200    -2.440800     1.786800
C       4.448200     0.250400     0.595600
N       4.850800    -0.764800     1.008800
C       3.239600     2.593100     1.807400
C       3.215400     1.884000     3.006800
H       3.575600     0.854900     3.012500
C       2.683300     2.447300     4.166500
H       2.613000     1.835600     5.070200
C       2.233900     3.769800     4.177500
H       1.858500     4.210400     5.100500
C       2.261800     4.513100     2.999100
H       1.897000     5.543000     2.998500
C       2.722800     3.922400     1.816100
N       3.021900     3.747700    -0.498500
C       2.917700     4.062900    -1.788300
C       2.394000     5.280600    -2.199600
H       2.282200     5.529000    -3.253400
C       1.999900     6.163600    -1.187900
H       1.586000     7.135200    -1.460900
C       2.103700     5.818700     0.159900
H       1.767400     6.504600     0.935900
C       2.615500     4.563700     0.501500
C       4.175400     1.107500    -3.132600
H       4.626700     0.133400    -2.951000
C       3.790200     1.709400    -4.352200
H       3.886300     1.306300    -5.356000
C       3.265400     2.929300    -3.987800
H       2.823200     3.743200    -4.547100
N       3.903500     1.905900    -2.110300
N       3.352400     3.028200    -2.639900
C       6.889800    -4.472000     0.308700
C       7.425700    -5.191500    -0.769100
H       7.997300    -6.104700    -0.588100
C       7.214700    -4.746100    -2.070100
H       7.622300    -5.305500    -2.915300
C       6.482400    -3.572000    -2.291400
H       6.304100    -3.231100    -3.312000
C       5.982400    -2.824300    -1.224200
H       5.424600    -1.904000    -1.409300
C       6.169900    -3.264200     0.088200
N       6.415600    -4.007100     2.565000
C       6.472300    -4.152800     3.904900
C       7.094200    -5.252900     4.482400
H       7.148400    -5.361600     5.565400
C       7.645600    -6.202000     3.618800
H       8.134000    -7.085100     4.024300
C       7.592600    -6.027900     2.228100
H       7.998400    -6.775300     1.553100
C       6.995800    -4.897200     1.699600
N       5.882500    -3.091000     4.599000
C       5.174400    -1.608100     6.079000
H       4.958700    -1.081800     7.003100
C       4.941100    -1.154000     4.767300
H       4.503800    -0.215900     4.433200
N       5.370200    -2.049600     3.879200
C       5.766900    -2.846400     5.937000
H       6.115700    -3.563100     6.673500
Pt      5.019800    -7.880500    -0.987600
Pt      3.204500    -3.928300     1.628100
C       4.315000    -6.328200    -0.068100
N       3.908800    -5.415600     0.536600
C       5.515200    -8.867800     0.659200
C       5.529100    -8.413400     1.976400
H       5.168300    -7.405900     2.185300
C       6.051700    -9.198300     3.004100
H       6.114200    -8.780000     4.012600
C       6.501300   -10.496800     2.753700
H       6.868700   -11.114000     3.572900
C       6.483700   -10.988900     1.450000
H       6.848900   -11.998300     1.246200
C       6.032500   -10.172500     0.405600
N       5.751600    -9.537100    -1.829400
C       5.866500    -9.587100    -3.155300
C       6.395000   -10.697700    -3.798400
H       6.515300   -10.729900    -4.879700
C       6.782400   -11.765700    -2.981100
H       7.200000   -12.662900    -3.440100
C       6.667300   -11.698400    -1.592400
H       6.998200   -12.526200    -0.967200
C       6.151100   -10.537200    -1.010100
C       4.614300    -6.422200    -3.889800
H       4.159600    -5.504600    -3.520300
C       5.010000    -6.767400    -5.202200
H       4.921100    -6.171300    -6.105600
C       5.534200    -8.035500    -5.085600
H       5.982100    -8.720700    -5.793100
N       4.879800    -7.409400    -3.046100
N       5.436900    -8.402500    -3.785500
C       1.872200    -1.641700     0.574700
C       1.344900    -0.720900    -0.342200
H       0.771900     0.139000     0.012600
C       1.566700    -0.898200    -1.704200
H       1.166200    -0.180600    -2.424000
C       2.300200    -2.006000    -2.149500
H       2.486400    -2.137000    -3.216200
C       2.791500    -2.952300    -1.249000
H       3.350000    -3.818700    -1.609200
C       2.594100    -2.782100     0.123300
N       2.328700    -2.548300     2.696300
C       2.260200    -2.673900     4.037800
C       1.632000    -1.711300     4.818400
H       1.568200    -1.821600     5.900700
C       1.086800    -0.608300     4.157400
H       0.593700     0.176100     4.727000
C       1.151800    -0.500600     2.760500
H       0.750800     0.366800     2.245100
C       1.754600    -1.502900     2.021500
N       2.844900    -3.853800     4.510200
C       3.542000    -5.603500     5.669300
H       3.750500    -6.304400     6.471000
C       3.786900    -5.785900     4.295300
H       4.228300    -6.638000     3.783500
N       3.364300    -4.730300     3.601000
C       2.949600    -4.361500     5.773100
H       2.593800    -3.806500     6.635200
