# Supplementary material for: Cyanido-bridged diplatinum(ii) complexes: ligand and solvent effect on aggregation and luminescence
Source: Chem Sci. 2024 Feb 12;15(11):4005–18. doi: 10.1039/d3sc06941a (PMC10935663; doi:10.1039/d3sc06941a)
Supplement: SC-015-D3SC06941A-s002 [file SC-015-D3SC06941A-s002.zip › 2_dimerB_s0.xyz]

116
Molecule Name
C       2.638400    0.197100   -0.943800
C       0.340400    2.012400   -1.170100
C       1.136400    3.053800   -0.676100
H       2.168100    2.843300   -0.376800
C       0.637900    4.356900   -0.567900
H       1.282700    5.153800   -0.188400
C      -0.674400    4.655400   -0.947600
H      -1.050800    5.677700   -0.876700
C      -1.494900    3.638000   -1.432000
H      -2.518900    3.865400   -1.739700
C      -1.003100    2.330300   -1.539700
C      -1.818500    1.214700   -2.040900
C      -3.150500    1.209900   -2.464700
H      -3.736600    2.128200   -2.467800
C      -3.728100    0.002100   -2.859300
H      -4.775600   -0.013600   -3.165900
C      -2.994100   -1.189100   -2.875100
H      -3.440400   -2.129400   -3.196700
C      -1.663500   -1.106000   -2.479400
C       1.189400   -3.076100   -2.191700
H       2.239200   -3.137000   -1.908700
C       0.348500   -4.072300   -2.739400
H       0.606600   -5.099800   -2.978600
C      -0.869600   -3.456200   -2.910800
H      -1.808900   -3.829900   -3.310900
N       3.772800    0.240300   -0.669900
N      -1.133600    0.048200   -2.072800
N       0.528700   -1.938200   -2.047800
N      -0.738000   -2.168300   -2.486400
Pt      0.769500    0.088100   -1.457400
Pt      5.707300    0.165200   -0.316400
C       5.782200   -1.796000   -0.018900
N       7.639400    0.020200    0.001800
N       6.326900    2.179400   -0.572600
C       4.761100   -2.751500   -0.063600
C       7.105100   -2.254100    0.250500
C       8.141400   -1.214100    0.260800
C       8.401100    1.117700   -0.071000
C       5.898300    3.389700   -0.896400
N       7.669600    2.282300   -0.384600
H       3.732800   -2.426800   -0.250100
C       5.035600   -4.107900    0.143200
C       7.374300   -3.612700    0.464000
C       9.517100   -1.335900    0.479700
C       9.773600    1.062200    0.137300
H       4.842600    3.552100   -1.108000
C       6.973100    4.307500   -0.918900
C       8.084400    3.564100   -0.589700
H       4.222700   -4.838300    0.092300
C       6.338400   -4.542700    0.408400
H       8.393100   -3.951300    0.667900
H       9.955100   -2.311200    0.690600
C      10.318700   -0.195700    0.418400
H      10.398900    1.952600    0.080600
H       6.938500    5.367700   -1.152500
H       9.129400    3.848900   -0.492600
H       6.545200   -5.602200    0.567200
H      11.393600   -0.282900    0.587300
Pt     -0.769500   -0.087900    1.457600
C      -2.638400   -0.196800    0.944100
C      -0.340600   -2.012200    1.170300
N       1.133600   -0.048100    2.073000
N      -3.772800   -0.240000    0.670200
C      -1.136600   -3.053600    0.676200
C       1.002900   -2.330200    1.539900
C       1.818400   -1.214700    2.041100
C       1.663500    1.106000    2.479600
Pt     -5.707200   -0.165200    0.316400
H      -2.168300   -2.842900    0.376800
C      -0.638200   -4.356700    0.567900
C       1.494700   -3.637900    1.432100
C       3.150400   -1.209900    2.464900
C       2.994200    1.189000    2.875300
N       0.738200    2.168400    2.486600
C      -5.782400    1.796000    0.018500
N      -7.639300   -0.020600   -0.002200
H      -1.283000   -5.153500    0.188300
C       0.674100   -4.655300    0.947600
H       2.518600   -3.865400    1.739800
H       3.736400   -2.128300    2.468100
C       3.728000   -0.002200    2.859500
H       3.440500    2.129300    3.197000
C       0.869800    3.456300    2.910800
N      -0.528600    1.938300    2.048100
C      -4.761500    2.751700    0.063400
C      -7.105400    2.253700   -0.251300
C      -8.141500    1.213600   -0.261700
C      -8.400900   -1.118200    0.070600
H       1.050500   -5.677500    0.876700
H       4.775600    0.013400    3.166200
C      -0.348200    4.072500    2.739400
H       1.809300    3.830100    3.310700
C      -1.189300    3.076300    2.191900
H      -3.733300    2.427300    0.250300
C      -5.036300    4.108000   -0.143800
C      -7.374700    3.612300   -0.465200
C      -9.517200    1.335000   -0.480900
N      -7.669200   -2.282600    0.384700
C      -9.773300   -1.063000   -0.138000
H      -0.606200    5.100100    2.978500
H      -2.239100    3.137200    1.909000
H      -4.223600    4.838600   -0.092700
C      -6.339100    4.542500   -0.409500
H      -8.393600    3.950600   -0.669400
H      -9.955300    2.310300   -0.692200
C     -10.318500    0.194800   -0.419600
N      -6.326500   -2.179400    0.572900
C      -8.083800   -3.564400    0.590100
H     -10.398400   -1.953500   -0.081300
H      -6.546000    5.601900   -0.568500
H     -11.393400    0.281700   -0.588700
C      -5.897800   -3.389500    0.897000
C      -6.972400   -4.307500    0.919600
H      -9.128800   -3.849400    0.492900
H      -4.842100   -3.551700    1.108900
H      -6.937600   -5.367700    1.153400
