# Supplementary material for: Cyanido-bridged diplatinum(ii) complexes: ligand and solvent effect on aggregation and luminescence
Source: Chem Sci. 2024 Feb 12;15(11):4005–18. doi: 10.1039/d3sc06941a (PMC10935663; doi:10.1039/d3sc06941a)
Supplement: SC-015-D3SC06941A-s002 [file SC-015-D3SC06941A-s002.zip › 2_dimerB_t1.xyz]

116
Molecule Name
C       2.365200   -0.161500   -0.797500
C       0.130100   -2.068600   -1.100500
C       0.992800   -3.074300   -0.644700
H       1.994700   -2.806700   -0.294600
C       0.578000   -4.406200   -0.618600
H       1.262100   -5.179900   -0.261400
C      -0.709500   -4.763600   -1.048600
H      -1.020800   -5.809800   -1.036800
C      -1.582200   -3.782500   -1.503400
H      -2.579900   -4.060300   -1.853200
C      -1.181300   -2.434300   -1.534700
C      -2.019200   -1.353000   -2.045300
C      -3.317800   -1.394000   -2.550300
H      -3.862800   -2.337400   -2.584900
C      -3.917400   -0.213900   -3.000800
H      -4.938800   -0.239900   -3.382700
C      -3.219900    1.005000   -2.982600
H      -3.671200    1.921700   -3.361800
C      -1.923900    0.988000   -2.494700
C       0.869300    3.035900   -2.131400
H       1.903300    3.125900   -1.801800
C       0.028400    3.997900   -2.727500
H       0.274900    5.024900   -2.981300
C      -1.173300    3.354500   -2.932300
H      -2.102300    3.699400   -3.379100
N       3.510100   -0.181200   -0.574600
N      -1.370800   -0.148300   -2.023900
N       0.221700    1.883900   -1.987600
N      -1.036200    2.077500   -2.471900
Pt      0.472300   -0.115100   -1.297300
Pt      5.464700   -0.155500   -0.339000
C       5.631800    1.813700   -0.140300
N       7.415500   -0.073200   -0.132900
N       5.995000   -2.203700   -0.533100
C       4.646700    2.805700   -0.174700
C       6.982900    2.228700    0.043400
C       7.977200    1.149800    0.046400
C       8.130800   -1.202600   -0.191000
C       5.506300   -3.409400   -0.780900
N       7.341000   -2.350400   -0.412600
H       3.599100    2.515800   -0.296100
C       4.981500    4.156900   -0.034800
C       7.313500    3.583000    0.188800
C       9.366100    1.225000    0.191700
C       9.512800   -1.193800   -0.052800
H       4.435800   -3.540900   -0.930600
C       6.544200   -4.367800   -0.820100
C       7.697900   -3.654300   -0.583100
H       4.193800    4.915000   -0.072600
C       6.311400    4.549900    0.148700
H       8.353300    3.888500    0.328200
H       9.850700    2.190300    0.337100
C      10.119500    0.052300    0.143000
H      10.099600   -2.110600   -0.097900
H       6.459000   -5.434800   -1.005300
H       8.735800   -3.974400   -0.529700
H       6.565300    5.605700    0.255800
H      11.204100    0.103100    0.255000
Pt     -0.472300    0.114800    1.297600
C      -2.365200    0.161200    0.797800
C      -0.130000    2.068200    1.100900
N       1.370900    0.147900    2.024200
N      -3.510100    0.181000    0.574800
C      -0.992800    3.074000    0.645200
C       1.181300    2.433900    1.535100
C       2.019200    1.352600    2.045700
C       1.923900   -0.988400    2.495000
Pt     -5.464700    0.155700    0.338900
H      -1.994700    2.806400    0.295100
C      -0.578000    4.405800    0.619100
C       1.582200    3.782100    1.503800
C       3.317800    1.393600    2.550500
C       3.219900   -1.005500    2.982900
N       1.036100   -2.077900    2.472300
C      -5.632100   -1.813400    0.140000
N      -7.415400    0.073800    0.132200
H      -1.262100    5.179600    0.262000
C       0.709500    4.763300    1.049100
H       2.579900    4.059900    1.853700
H       3.863000    2.336900    2.585100
C       3.917400    0.213400    3.001100
H       3.671100   -1.922200    3.362100
C       1.173100   -3.354800    2.932800
N      -0.221800   -1.884200    1.988100
C      -4.647200   -2.805700    0.174700
C      -6.983200   -2.228200   -0.044100
C      -7.977300   -1.149100   -0.047300
C      -8.130500    1.203300    0.190200
H       1.020900    5.809400    1.037300
H       4.938900    0.239300    3.382900
C      -0.028600   -3.998200    2.728100
H       2.102100   -3.699800    3.379600
C      -0.869500   -3.036200    2.131900
H      -3.599500   -2.516000    0.296500
C      -4.982200   -4.156800    0.034700
C      -7.314000   -3.582400   -0.189500
C      -9.366200   -1.224100   -0.192900
N      -7.340600    2.350900    0.412100
C      -9.512500    1.194800    0.051600
H      -0.275100   -5.025200    2.981800
H      -1.903500   -3.126200    1.802300
H      -4.194700   -4.915100    0.072700
C      -6.312100   -4.549500   -0.149200
H      -8.353900   -3.887700   -0.329300
H      -9.850900   -2.189200   -0.338400
C     -10.119300   -0.051200   -0.144400
N      -5.994700    2.204000    0.532900
C      -7.697300    3.654900    0.582500
H     -10.099200    2.111600    0.096500
H      -6.566300   -5.605200   -0.256400
H     -11.203900   -0.101900   -0.256700
C      -5.505800    3.409600    0.780900
C      -6.543600    4.368200    0.819900
H      -8.735100    3.975200    0.528900
H      -4.435400    3.540900    0.931000
H      -6.458200    5.435100    1.005200
