# Supplementary material for: Cyanido-bridged diplatinum(ii) complexes: ligand and solvent effect on aggregation and luminescence
Source: Chem Sci. 2024 Feb 12;15(11):4005–18. doi: 10.1039/d3sc06941a (PMC10935663; doi:10.1039/d3sc06941a)
Supplement: SC-015-D3SC06941A-s002 [file SC-015-D3SC06941A-s002.zip › 2_trimer_s0.xyz]

174
Molecule Name
C      -0.980800    3.459300   -0.233900
C       1.508100    3.431700    1.354200
C       0.748600    3.569600    2.523300
H      -0.343300    3.600100    2.452800
C       1.363200    3.683500    3.775400
H       0.748400    3.808200    4.670500
C       2.756100    3.645600    3.896900
H       3.227700    3.751300    4.875700
C       3.539400    3.491800    2.753900
H       4.629400    3.474200    2.841200
C       2.930800    3.388400    1.495300
C       3.701000    3.268200    0.249200
C       5.085000    3.193000    0.063600
H       5.762900    3.218900    0.916800
C       5.584900    3.067700   -1.233600
H       6.663600    2.995900   -1.385800
C       4.736600    3.040200   -2.346800
H       5.128300    2.960500   -3.360300
C       3.372800    3.144800   -2.093600
C       0.321700    3.311700   -3.758100
H      -0.763300    3.367300   -3.679600
C       1.143400    3.310900   -4.909600
H       0.830400    3.370900   -5.948100
C       2.430700    3.233600   -4.430100
H       3.386000    3.223000   -4.949600
N      -2.130000    3.585700   -0.070100
N       2.907400    3.238700   -0.846700
N       1.060400    3.245200   -2.662200
N       2.357500    3.193300   -3.069300
Pt      0.931000    3.309000   -0.549900
Pt     -4.055500    3.915100    0.171700
C      -4.685500    2.904800   -1.418800
N      -5.978600    4.237200    0.396900
N      -4.070300    5.164400    1.884800
C      -3.957100    2.264700   -2.427600
C      -6.108200    2.886900   -1.520200
C      -6.822300    3.658900   -0.495000
C      -6.398600    5.016200    1.401000
C      -3.284900    5.804300    2.737700
N      -5.346300    5.522300    2.190900
H      -2.862900    2.280300   -2.389900
C      -4.607600    1.590600   -3.467400
C      -6.755300    2.204300   -2.558900
C      -8.194400    3.884700   -0.349900
C      -7.749000    5.277800    1.598100
H      -2.204400    5.682000    2.677600
C      -4.053200    6.593500    3.623800
C      -5.360300    6.389600    3.242600
H      -4.023800    1.098600   -4.250800
C      -6.004000    1.542700   -3.527800
H      -7.846400    2.194800   -2.620200
H      -8.901100    3.443700   -1.052500
C      -8.643700    4.692300    0.695800
H      -8.097300    5.912600    2.412200
H      -3.696000    7.232800    4.426200
H      -6.288600    6.799700    3.633500
H      -6.500300    1.007400   -4.339300
H      -9.713000    4.878000    0.812800
Pt      1.466900    0.145800    0.125500
C       3.362400   -0.009200   -0.238500
C       0.925200    0.029300   -1.788100
N      -0.517700    0.184000    0.395100
N       4.497500   -0.165200   -0.470700
C       1.707500   -0.014800   -2.949800
C      -0.493500    0.005400   -1.945100
C      -1.289800    0.058400   -0.708200
C      -1.009000    0.236800    1.632000
Pt      6.433000   -0.514100   -0.573200
H       2.798900    0.010500   -2.862300
C       1.119200   -0.098200   -4.217000
C      -1.076000   -0.056200   -3.217500
C      -2.673600   -0.020500   -0.543700
C      -2.379700    0.198600    1.866500
N      -0.011100    0.298300    2.623700
C       6.789000    0.043900    1.297900
N       8.363500   -0.879200   -0.555900
H       1.750400   -0.136800   -5.108700
C      -0.271900   -0.119500   -4.355900
H      -2.163300   -0.056200   -3.315300
H      -3.333900   -0.161800   -1.398600
C      -3.204300    0.065600    0.745600
H      -2.787200    0.241000    2.876000
C      -0.114500    0.364700    3.977900
N       1.294100    0.260900    2.243900
C       5.913500    0.564200    2.256800
C       8.156800   -0.122900    1.661900
C       9.033100   -0.641500    0.601500
C       8.954000   -1.360400   -1.656100
H      -0.727000   -0.174600   -5.347400
H      -4.287100    0.013000    0.877200
C       1.164600    0.379700    4.488000
H      -1.081500    0.376500    4.475500
C       2.009500    0.315300    3.358500
H       4.866400    0.735000    1.989200
C       6.368400    0.892900    3.539400
C       8.606100    0.205400    2.947900
C      10.405700   -0.903900    0.636100
N       8.056700   -1.543900   -2.732300
C      10.313800   -1.640700   -1.685100
H       1.453900    0.429800    5.533700
H       3.097200    0.302200    3.308200
H       5.668200    1.304700    4.272900
C       7.710000    0.709500    3.890000
H       9.656200    0.074100    3.220200
H      10.977500   -0.723200    1.546200
C      11.032600   -1.399200   -0.508200
N       6.744200   -1.243500   -2.545700
C       8.267600   -2.001900   -3.997500
H      10.801900   -2.031800   -2.577300
H       8.059300    0.967500    4.891000
H      12.104300   -1.605900   -0.488900
C       6.130800   -1.512100   -3.690500
C       7.051500   -1.996300   -4.645800
H       9.256400   -2.295900   -4.342900
H       5.056700   -1.348200   -3.777400
H       6.854800   -2.300200   -5.670100
Pt      0.079100   -3.133300    0.969700
C      -1.740100   -3.273500    0.300900
C      -0.456800   -2.977000    2.882900
N       1.909400   -3.074400    1.773400
N      -2.854100   -3.400200   -0.023500
C      -1.728600   -2.862700    3.461500
C       0.667400   -2.973100    3.763800
C       1.989800   -2.993700    3.120900
C       2.974000   -3.073200    0.969300
Pt     -4.765100   -3.643200   -0.425300
H      -2.611700   -2.840000    2.816200
C      -1.887600   -2.784600    4.850700
C       0.500600   -2.911700    5.153900
C       3.259100   -2.892700    3.701100
C       4.262400   -2.954900    1.478400
N       2.636700   -3.194400   -0.393100
C      -4.759400   -2.884700   -2.260700
N      -6.673600   -3.882100   -0.818400
H      -2.891300   -2.709700    5.277300
C      -0.777700   -2.821900    5.701100
H       1.370400   -2.933000    5.815700
H       3.368400   -2.828200    4.783800
C       4.380900   -2.859900    2.869600
H       5.138300   -2.921500    0.830100
C       3.426800   -3.220000   -1.501800
N       1.323600   -3.283900   -0.740600
C      -3.690500   -2.436900   -3.044100
C      -6.058200   -2.882000   -2.851500
C      -7.128600   -3.448600   -2.021100
C      -7.458400   -4.475900    0.088700
H      -0.909900   -2.784900    6.783800
H       5.376000   -2.758700    3.308100
C       2.596400   -3.337000   -2.594000
H       4.511100   -3.157400   -1.422800
C       1.286600   -3.367500   -2.060300
H      -2.678700   -2.447100   -2.626200
C      -3.897600   -1.995300   -4.356600
C      -6.262200   -2.423000   -4.159000
C      -8.484400   -3.618600   -2.316400
N      -6.766600   -4.870000    1.252200
C      -8.813800   -4.673500   -0.145600
H       2.882500   -3.405100   -3.639900
H       0.329400   -3.438100   -2.576100
H      -3.042500   -1.673700   -4.958800
C      -5.179200   -1.977300   -4.915100
H      -7.261900   -2.432700   -4.600500
H      -8.884100   -3.287900   -3.274800
C      -9.313800   -4.228500   -1.374300
N      -5.435500   -4.605500    1.341900
C      -7.194100   -5.549800    2.353800
H      -9.457900   -5.157700    0.587700
H      -5.330500   -1.638400   -5.941600
H     -10.372600   -4.369600   -1.599000
C      -5.026300   -5.117300    2.493100
C      -6.104100   -5.725400    3.176300
H      -8.229700   -5.862200    2.467000
H      -3.979100   -5.037100    2.782500
H      -6.081800   -6.232700    4.136700
