# Supplementary material for: Cyanido-bridged diplatinum(ii) complexes: ligand and solvent effect on aggregation and luminescence
Source: Chem Sci. 2024 Feb 12;15(11):4005–18. doi: 10.1039/d3sc06941a (PMC10935663; doi:10.1039/d3sc06941a)
Supplement: SC-015-D3SC06941A-s002 [file SC-015-D3SC06941A-s002.zip › 2_trimer_t1.xyz]

174
Molecule Name
C       1.169800    3.052200   -0.126100
C      -1.164700    3.006900   -1.925300
C      -0.283000    3.117300   -3.006500
H       0.795900    3.099500   -2.825700
C      -0.767000    3.238500   -4.311900
H      -0.063100    3.332900   -5.142500
C      -2.142900    3.229600   -4.572000
H      -2.510300    3.322300   -5.595500
C      -3.041400    3.125700   -3.513700
H      -4.116700    3.138900   -3.710900
C      -2.567300    3.033600   -2.195500
C      -3.448700    3.062700   -1.025500
C      -4.836900    3.197200   -0.967000
H      -5.427200    3.233500   -1.882700
C      -5.456700    3.291800    0.281600
H      -6.540800    3.407600    0.334000
C      -4.713800    3.265300    1.469600
H      -5.193500    3.368600    2.442700
C      -3.337600    3.127700    1.345900
C      -0.442400    3.218700    3.274200
H       0.646500    3.197500    3.298000
C      -1.361700    3.374300    4.336400
H      -1.137100    3.516100    5.389700
C      -2.604700    3.323400    3.748000
H      -3.600800    3.420800    4.173200
N       2.315800    3.264500   -0.177900
N      -2.756900    3.018500    0.143600
N      -1.085000    3.084900    2.123100
N      -2.415000    3.143700    2.408200
Pt     -0.770100    2.894100    0.023700
Pt      4.203500    3.828500   -0.138600
C       4.537900    3.324500    1.753100
N       6.066800    4.439100   -0.025300
N       4.498200    4.645700   -2.077700
C       3.676200    2.755000    2.696100
C       5.860500    3.646000    2.176000
C       6.711200    4.274800    1.158200
C       6.630900    5.029000   -1.085800
C       3.885900    4.920700   -3.219400
N       5.762500    5.132300   -2.192400
H       2.659800    2.485300    2.394800
C       4.100900    2.515900    4.007700
C       6.284600    3.397500    3.488200
C       8.031700    4.722300    1.261200
C       7.939400    5.493800   -1.046900
H       2.844200    4.636200   -3.358400
C       4.758800    5.594400   -4.103000
C       5.943800    5.712900   -3.411800
H       3.403800    2.083800    4.731800
C       5.403100    2.832600    4.407500
H       7.300100    3.652500    3.800800
H       8.578700    4.608200    2.197000
C       8.633800    5.324600    0.156200
H       8.403400    5.974600   -1.907400
H       4.546000    5.953300   -5.106000
H       6.890000    6.169400   -3.693000
H       5.726900    2.647700    5.432900
H       9.663500    5.679600    0.229600
Pt     -0.837800   -0.000100   -0.167700
C      -2.785400   -0.000100    0.046400
C      -0.436100   -0.000000    1.786300
N       1.138500    0.000000   -0.289300
N      -3.944900   -0.000100    0.193600
C      -1.323000   -0.000100    2.873000
C       0.969900    0.000100    2.047700
C       1.845500    0.000100    0.884500
C       1.739700   -0.000000   -1.496800
Pt     -5.921300   -0.000100    0.247900
H      -2.402500   -0.000100    2.685800
C      -0.844000   -0.000100    4.182200
C       1.435900    0.000100    3.379000
C       3.239400    0.000200    0.819800
C       3.117800    0.000100   -1.613900
N       0.823600   -0.000100   -2.562300
C      -6.136400   -0.000100   -1.724600
N      -7.885000   -0.000200    0.196400
H      -1.548000   -0.000100    5.018500
C       0.539500    0.000000    4.439400
H       2.512300    0.000200    3.570500
H       3.830600    0.000200    1.735800
C       3.870900    0.000200   -0.425500
H       3.602100    0.000000   -2.590200
C       1.026800   -0.000200   -3.911800
N      -0.508800   -0.000100   -2.285400
C      -5.158200   -0.000000   -2.723000
C      -7.504000   -0.000200   -2.124100
C      -8.478700   -0.000300   -1.026000
C      -8.576400   -0.000200    1.342700
H       0.906600    0.000100    5.468000
H       4.960200    0.000200   -0.478600
C      -0.211900   -0.000300   -4.513500
H       2.029000   -0.000200   -4.332500
C      -1.140500   -0.000200   -3.453000
H      -4.103500    0.000000   -2.434900
C      -5.516900   -0.000100   -4.075500
C      -7.858100   -0.000300   -3.480900
C      -9.876700   -0.000400   -1.081100
N      -7.748800    0.000000    2.490100
C      -9.964400   -0.000300    1.354000
H      -0.427100   -0.000400   -5.578200
H      -2.227700   -0.000300   -3.489500
H      -4.737000    0.000000   -4.843100
C      -6.863500   -0.000200   -4.457500
H      -8.908600   -0.000400   -3.781800
H     -10.388000   -0.000500   -2.043700
C     -10.605400   -0.000400    0.108300
N      -6.401100    0.000100    2.321400
C      -8.066500    0.000300    3.814400
H     -10.532900   -0.000300    2.283600
H      -7.137200   -0.000200   -5.513800
H     -11.696400   -0.000500    0.072500
C      -5.869600    0.000300    3.535900
C      -6.882600    0.000500    4.521000
H      -9.099100    0.000300    4.156400
H      -4.785500    0.000500    3.650700
H      -6.766500    0.000700    5.601200
Pt     -0.769800   -2.894100    0.024000
C       1.170200   -3.052100   -0.126100
C      -1.164700   -3.007100   -1.925000
N      -2.756600   -3.018700    0.144200
N       2.316100   -3.264300   -0.177900
C      -0.283200   -3.117500   -3.006300
C      -2.567300   -3.034000   -2.195000
C      -3.448500   -3.063000   -1.024800
C      -3.337100   -3.127800    1.346600
Pt      4.203900   -3.828300   -0.138600
H       0.795800   -3.099600   -2.825700
C      -0.767300   -3.238900   -4.311600
C      -3.041600   -3.126200   -3.513100
C      -4.836700   -3.197500   -0.966100
C      -4.713200   -3.265200    1.470500
N      -2.414300   -3.143800    2.408700
C       4.538400   -3.324100    1.753000
N       6.067200   -4.438800   -0.025500
H      -0.063600   -3.333300   -5.142400
C      -2.143200   -3.230100   -4.571600
H      -4.116900   -3.139500   -3.710100
H      -5.427200   -3.233900   -1.881700
C      -5.456300   -3.291900    0.282600
H      -5.192800   -3.368400    2.443700
C      -2.603700   -3.323600    3.748600
N      -1.084300   -3.084800    2.123400
C       3.676700   -2.754500    2.696000
C       5.861000   -3.645600    2.175900
C       6.711600   -4.274400    1.158000
C       6.631200   -5.028800   -1.085900
H      -2.510800   -3.322900   -5.594900
H      -6.540400   -3.407600    0.335200
C      -1.360600   -3.374600    4.336700
H      -3.599700   -3.421100    4.173800
C      -0.441500   -3.218800    3.274400
H       2.660200   -2.484900    2.394800
C       4.101400   -2.515400    4.007600
C       6.285100   -3.396900    3.488000
C       8.032200   -4.721800    1.261000
N       5.762800   -5.132200   -2.192400
C       7.939700   -5.493500   -1.047000
H      -1.135800   -3.516500    5.389900
H       0.647300   -3.197600    3.298000
H       3.404400   -2.083200    4.731700
C       5.403700   -2.832000    4.407300
H       7.300700   -3.651900    3.800600
H       8.579200   -4.607700    2.196700
C       8.634300   -5.324200    0.156100
N       4.498500   -4.645500   -2.077700
C       5.944000   -5.712900   -3.411800
H       8.403700   -5.974300   -1.907500
H       5.727600   -2.647000    5.432700
H       9.663900   -5.679100    0.229400
C       3.886100   -4.920700   -3.219400
C       4.759000   -5.594500   -4.103000
H       6.890200   -6.169400   -3.693000
H       2.844500   -4.636200   -3.358400
H       4.546100   -5.953500   -5.105900
