# Supplementary material for: Cyanido-bridged diplatinum(ii) complexes: ligand and solvent effect on aggregation and luminescence
Source: Chem Sci. 2024 Feb 12;15(11):4005–18. doi: 10.1039/d3sc06941a (PMC10935663; doi:10.1039/d3sc06941a)
Supplement: SC-015-D3SC06941A-s002 [file SC-015-D3SC06941A-s002.zip › 3_dimer_s0.xyz]

164
Molecule Name
C       0.663100     2.198900     0.000000
N       0.352300     1.402500     0.793900
C       3.033900     3.081200    -1.533500
C       3.819700     2.161000    -0.826000
H       3.356700     1.518800    -0.070800
C       5.198200     2.076200    -1.047700
H       5.797400     1.385300    -0.450600
C       5.821300     2.874300    -2.011400
H       6.897400     2.798400    -2.179600
C       5.059400     3.785800    -2.742200
H       5.541100     4.416600    -3.493700
C       3.686000     3.907300    -2.497100
C       2.834500     4.897600    -3.180200
C       3.172300     5.799300    -4.198500
H       4.184900     5.817100    -4.601800
C       2.188900     6.648400    -4.706300
H       2.429000     7.340700    -5.517700
C       0.886200     6.631100    -4.192300
H       0.115400     7.294400    -4.585200
C       0.607500     5.738400    -3.162400
C      -0.654500     5.577600    -2.430200
C      -1.865800     6.236300    -2.374400
H      -2.266300     7.099600    -2.897700
C      -3.913600     5.826800    -0.888500
H      -3.810200     5.692600     0.197200
H      -4.589300     5.048100    -1.274300
C      -4.434900     7.200500    -1.218400
C      -5.652900     7.354200    -1.888900
H      -6.220700     6.464600    -2.170700
C      -6.155900     8.629600    -2.163400
H      -7.115500     8.735300    -2.675000
C      -5.443700     9.762300    -1.768000
H      -5.838700    10.760400    -1.968700
C      -4.230300     9.614400    -1.090100
H      -3.674200    10.489900    -0.757700
C      -3.734000     8.343900    -0.811900
H      -2.794200     8.237200    -0.266700
N       1.568700     4.909100    -2.712500
N      -0.729200     4.561600    -1.514900
N      -1.876000     4.561900    -0.919600
N      -2.568300     5.571600    -1.423000
Pt      1.099700     3.526200    -1.334200
C      -2.053900     0.648400     2.325800
C      -2.772300     1.607400     1.601100
H      -2.260800     2.239100     0.869100
C      -4.150600     1.756100     1.796400
H      -4.695000     2.503600     1.214000
C      -4.838000     0.966500     2.725200
H      -5.911700     1.095900     2.873900
C      -4.138700     0.021000     3.474900
H      -4.669700    -0.586100     4.212300
C      -2.761000    -0.142300     3.277000
C      -1.945000    -1.119000     4.014500
C      -2.319700    -1.951100     5.076700
H      -3.341600    -1.929600     5.455200
C      -1.364900    -2.780300     5.659300
H      -1.650300    -3.406100     6.502900
C      -0.047900    -2.812500     5.184200
H       0.703400    -3.462400     5.632700
C       0.276700    -1.981400     4.118300
C       1.569800    -1.869000     3.426000
C       2.794300    -2.509700     3.463400
H       3.202800    -3.302500     4.084900
C       4.850600    -2.234100     1.950900
H       4.756700    -2.109300     0.864300
H       5.542600    -1.468600     2.321900
C       5.334300    -3.612000     2.296500
C       6.540200    -3.799800     2.977100
H       7.133300    -2.935000     3.281400
C       7.004500    -5.090500     3.245200
H       7.952000    -5.227100     3.769800
C       6.261300    -6.197600     2.835500
H       6.624900    -7.207400     3.034800
C       5.055300    -6.009900     2.153500
H       4.468600    -6.857600     1.811400
C       4.597500    -4.727100     1.879300
H       3.662300    -4.590100     1.328700
N      -0.662400    -1.167100     3.585300
N       1.649500    -0.955600     2.406600
N       2.798700    -1.013000     1.822800
N       3.499600    -1.943500     2.451200
Pt     -0.155400     0.095800     2.161300
C      -2.002100     3.583600    -4.628700
N      -1.115700     2.872000    -4.378300
C      -4.736000     3.802000    -3.750500
C      -4.469200     2.779400    -2.829600
H      -3.471400     2.337400    -2.769000
C      -5.475200     2.300900    -1.981100
H      -5.243300     1.495600    -1.278600
C      -6.770700     2.824500    -2.039700
H      -7.554200     2.442200    -1.383500
C      -7.062600     3.832800    -2.957500
H      -8.077400     4.227000    -3.016900
C      -6.060300     4.329700    -3.800300
C      -6.283300     5.433800    -4.751900
C      -7.457800     6.157600    -5.001200
H      -8.380900     5.909400    -4.477900
C      -7.428300     7.200000    -5.926400
H      -8.329900     7.785900    -6.106800
C      -6.258200     7.514200    -6.628700
H      -6.238400     8.317700    -7.365700
C      -5.119700     6.766900    -6.347200
C      -3.778400     6.914000    -6.932400
C      -3.182200     7.729500    -7.872300
H      -3.558300     8.533900    -8.499200
C      -0.781000     7.862900    -8.687500
H      -1.228700     8.496000    -9.468100
H      -0.282100     7.023800    -9.186300
C       0.220300     8.631600    -7.853400
C       1.531800     8.755400    -8.328900
H       1.819500     8.265900    -9.263500
C       2.471600     9.506800    -7.622200
H       3.485700     9.611500    -8.012100
C       2.114100    10.116700    -6.417600
H       2.847400    10.691400    -5.853300
C       0.812200     9.986300    -5.932300
H       0.529900    10.467400    -4.993500
C      -0.135100     9.254100    -6.652400
H      -1.157000     9.169600    -6.269000
N      -5.168300     5.782600    -5.428100
N      -2.793000     6.070600    -6.481300
N      -1.667600     6.321300    -7.065300
N      -1.889100     7.316400    -7.908900
Pt     -3.517100     4.716700    -5.024000
C       1.650800     2.594500    -5.246400
C       1.394100     3.585100    -6.202100
H       0.390800     4.009700    -6.294700
C       2.412000     4.038300    -7.047500
H       2.190300     4.808500    -7.791900
C       3.709700     3.526100    -6.947300
H       4.497700     3.885100    -7.612100
C       3.988900     2.534100    -6.006700
H       4.998700     2.120500    -5.937900
C       2.969600     2.060100    -5.172200
C       3.151600     0.968900    -4.202900
C       4.305100     0.223200    -3.926800
H       5.237200     0.448200    -4.445100
C       4.239600    -0.812600    -2.996700
H       5.127600    -1.414700    -2.796800
C       3.047900    -1.095600    -2.321100
H       2.986500    -1.894400    -1.581600
C       1.927200    -0.328300    -2.626300
C       0.581500    -0.452000    -2.058900
C      -0.025400    -1.247700    -1.113200
H       0.338700    -2.035400    -0.463500
C      -2.406600    -1.369000    -0.291800
H      -1.945200    -1.871900     0.573800
H      -2.983400    -0.525700     0.110800
C      -3.300400    -2.301300    -1.073200
C      -4.591200    -2.528800    -0.580900
H      -4.912700    -2.013800     0.329300
C      -5.457900    -3.394400    -1.244500
H      -6.461700    -3.565300    -0.851700
C      -5.042700    -4.025500    -2.419100
H      -5.722300    -4.682200    -2.959900
C      -3.757600    -3.804900    -2.912500
H      -3.434600    -4.295200    -3.832900
C      -2.883100    -2.950600    -2.237500
H      -1.880700    -2.778200    -2.640000
N       2.009600     0.649000    -3.551000
N      -0.385600     0.411600    -2.505100
N      -1.511200     0.192900    -1.907900
N      -1.307300    -0.810300    -1.068600
Pt      0.418500     1.739300    -3.951000
