# Supplementary material for: Cyanido-bridged diplatinum(ii) complexes: ligand and solvent effect on aggregation and luminescence
Source: Chem Sci. 2024 Feb 12;15(11):4005–18. doi: 10.1039/d3sc06941a (PMC10935663; doi:10.1039/d3sc06941a)
Supplement: SC-015-D3SC06941A-s002 [file SC-015-D3SC06941A-s002.zip › 3_dimer_t1.xyz]

164
Molecule Name
C      -1.204300     0.101500     0.000000
N      -1.487000    -0.638500     0.855100
C       1.145100     1.014400    -1.569600
C       1.919400     0.089700    -0.854900
H       1.443400    -0.589900    -0.141900
C       3.301700     0.040800    -1.039000
H       3.896900    -0.664500    -0.455000
C       3.934300     0.886300    -1.960000
H       5.014900     0.829200    -2.103500
C       3.181100     1.807600    -2.682200
H       3.671200     2.472200    -3.397800
C       1.794800     1.891700    -2.488000
C       0.937900     2.880600    -3.152100
C       1.273200     3.848300    -4.099100
H       2.296700     3.914500    -4.469700
C       0.286300     4.724900    -4.568700
H       0.531200     5.473300    -5.325600
C      -1.019000     4.661900    -4.064500
H      -1.786100     5.360200    -4.400300
C      -1.315000     3.697700    -3.108400
C      -2.560800     3.512900    -2.372300
C      -3.761600     4.187500    -2.246700
H      -4.157500     5.086000    -2.710200
C      -5.785000     3.730800    -0.749700
H      -5.652400     3.607300     0.334300
H      -6.463800     2.943400    -1.111900
C      -6.321400     5.098200    -1.079900
C      -7.523800     5.240800    -1.780200
H      -8.076700     4.346000    -2.074300
C      -8.029900     6.511600    -2.069600
H      -8.977500     6.609100    -2.604600
C      -7.335400     7.650600    -1.660900
H      -7.732000     8.645200    -1.875200
C      -6.138400     7.513900    -0.951900
H      -5.597200     8.394900    -0.609200
C      -5.640800     6.247800    -0.656500
H      -4.714000     6.148900    -0.087800
N      -0.351100     2.820900    -2.718400
N      -2.634900     2.447500    -1.510700
N      -3.776800     2.428400    -0.892400
N      -4.455200     3.478500    -1.324100
Pt     -0.804000     1.386400    -1.414200
C      -3.888400    -1.379700     2.398100
C      -4.604600    -0.429100     1.661000
H      -4.093000     0.200700     0.928000
C      -5.985700    -0.287400     1.842400
H      -6.527500     0.454400     1.250800
C      -6.678800    -1.078900     2.765300
H      -7.755000    -0.956200     2.901400
C      -5.982300    -2.018800     3.524700
H      -6.518100    -2.628700     4.256100
C      -4.601200    -2.172600     3.343900
C      -3.790500    -3.150700     4.084800
C      -4.176300    -3.997100     5.132200
H      -5.202500    -3.980000     5.499200
C      -3.229600    -4.838100     5.712100
H      -3.523300    -5.479400     6.542400
C      -1.909000    -4.866500     5.246600
H      -1.164100    -5.527600     5.689900
C      -1.572800    -4.020300     4.196000
C      -0.277900    -3.911300     3.508600
C       0.936300    -4.571500     3.535500
H       1.333100    -5.379400     4.145000
C       2.992200    -4.313000     2.021000
H       2.888300    -4.204700     0.933200
H       3.691900    -3.546600     2.376000
C       3.468800    -5.689100     2.383500
C       4.668700    -5.873700     3.075700
H       5.262200    -5.007700     3.375700
C       5.127500    -7.162900     3.359700
H       6.070800    -7.296800     3.892600
C       4.384700    -8.272100     2.954900
H       4.744400    -9.280700     3.166600
C       3.184400    -8.088400     2.261900
H       2.598700    -8.939100     1.924300
C       2.732700    -6.806700     1.971200
H       1.803000    -6.672300     1.410600
N      -2.502900    -3.191600     3.668500
N      -0.186000    -2.985500     2.501600
N       0.961800    -3.052700     1.915500
N       1.648400    -4.002700     2.530200
Pt     -1.986200    -1.925100     2.249800
C      -3.805200     1.446500    -4.382900
N      -2.914500     0.768200    -4.059400
C      -6.560600     1.648200    -3.582300
C      -6.309500     0.631700    -2.650400
H      -5.313500     0.189600    -2.567100
C      -7.329300     0.159800    -1.814800
H      -7.108600    -0.643100    -1.106300
C      -8.621800     0.688400    -1.891800
H      -9.414300     0.313300    -1.242400
C      -8.898700     1.691800    -2.819200
H      -9.911300     2.091000    -2.892600
C      -7.883700     2.177300    -3.654100
C      -8.093200     3.268400    -4.621900
C      -9.264000     3.990300    -4.892800
H      -10.192000     3.750400    -4.374000
C      -9.225000     5.018600    -5.833300
H      -10.124500     5.601500    -6.033400
C      -8.046400     5.321700    -6.526300
H      -8.017000     6.114800    -7.274100
C      -6.911700     4.577800    -6.222100
C      -5.565700     4.718500    -6.794400
C      -4.965200     5.517400    -7.745400
H      -5.338700     6.308400    -8.390500
C      -2.562100     5.642300    -8.548500
H      -3.007300     6.211000    -9.378700
H      -2.024300     4.789800    -8.979200
C      -1.605800     6.490900    -7.740100
C      -0.300200     6.660100    -8.217800
H       0.010700     6.158600    -9.138600
C       0.604500     7.468000    -7.529100
H       1.614900     7.603600    -7.918600
C       0.217400     8.091400    -6.340600
H       0.924100     8.706000    -5.785600
C      -1.079600     7.920900    -5.856300
H      -1.383600     8.411400    -4.929200
C      -1.993000     7.131400    -6.559300
H      -3.011200     7.012800    -6.175200
N      -6.969700     3.604000    -5.291600
N      -4.582200     3.885500    -6.320000
N      -3.453200     4.127700    -6.901800
N      -3.671700     5.105700    -7.766100
Pt     -5.321000     2.548700    -4.849300
C      -0.136300     0.428200    -4.877100
C      -0.391300     1.419800    -5.832700
H      -1.364700     1.916200    -5.867200
C       0.601100     1.784700    -6.743800
H       0.389900     2.557300    -7.487800
C       1.864700     1.179500    -6.707800
H       2.634400     1.473000    -7.424200
C       2.134700     0.188700    -5.767000
H       3.115500    -0.293000    -5.750200
C       1.143300    -0.199300    -4.854500
C       1.302400    -1.274500    -3.873400
C       2.402500    -2.094400    -3.641900
H       3.320200    -1.942100    -4.210900
C       2.314700    -3.124400    -2.693600
H       3.170800    -3.778200    -2.521600
C       1.127500    -3.326600    -1.981800
H       1.038700    -4.126800    -1.247100
C       0.037200    -2.502200    -2.243000
C      -1.308600    -2.594300    -1.699200
C      -1.975600    -3.404800    -0.803000
H      -1.656000    -4.221200    -0.167900
C      -4.378500    -3.501700    -0.072500
H      -3.964400    -4.005800     0.816000
H      -4.988300    -2.665200     0.295600
C      -5.211100    -4.437700    -0.916300
C      -6.509300    -4.725700    -0.479800
H      -6.877700    -4.261700     0.439400
C      -7.326200    -5.585500    -1.209600
H      -8.337000    -5.796900    -0.858700
C      -6.852700    -6.156200    -2.393300
H      -7.491900    -6.811700    -2.983200
C      -5.558800    -5.876700    -2.830300
H      -5.188100    -6.318800    -3.757200
C      -4.735500    -5.023900    -2.091600
H      -3.727000    -4.804100    -2.453300
N       0.156900    -1.498100    -3.158700
N      -2.242800    -1.685700    -2.141400
N      -3.398900    -1.892100    -1.584200
N      -3.242600    -2.930400    -0.781000
Pt     -1.373600    -0.332000    -3.527000
