# Supplementary material for: Cyanido-bridged diplatinum(ii) complexes: ligand and solvent effect on aggregation and luminescence
Source: Chem Sci. 2024 Feb 12;15(11):4005–18. doi: 10.1039/d3sc06941a (PMC10935663; doi:10.1039/d3sc06941a)
Supplement: SC-015-D3SC06941A-s003 [file SC-015-D3SC06941A-s003.cif]

# Electronic Supplementary Material (ESI) for Chemical Science.
# This journal is © The Royal Society of Chemistry 2024

####################################################################### 
# 
# This file contains crystal structure data downloaded from the 
# Cambridge Structural Database (CSD) hosted by the Cambridge 
# Crystallographic Data Centre (CCDC).
# 
# Full information about CCDC data access policies and citation 
# guidelines are available at http://www.ccdc.cam.ac.uk/access/V1 
# 
# Audit and citation data items may have been added by the CCDC. 
# Please retain this information to preserve the provenance of 
# this file and to allow appropriate attribution of the data. 
# 
#######################################################################

data_1
_database_code_depnum_ccdc_archive 'CCDC 2285471'
loop_
_audit_author_name
_audit_author_address
'Igor Koshevoy'
;University of Eastern Finland
Finland
;
_audit_update_record             
;
2023-07-30 deposited with the CCDC.	2024-01-24 downloaded from the CCDC.
;
# start Validation Reply Form
_vrf_PLAT977_1                   
;
PROBLEM: Check Negative Difference Density on H22A      .      -2.15 eA-3
RESPONSE: It is likely caused by inadequate absorption correction due to  moderate crystal quality, and the disorder of the entire molecular cation.
;
# Added during the CSD deposition process: Sunday 30 July 2023 05:52 PM
# end Validation Reply Form


_audit_creation_method           SHELXL-2018/3
_shelx_SHELXL_version_number     2018/3
_chemical_name_systematic        ?
_chemical_name_common            ?
_chemical_melting_point          ?
_chemical_formula_moiety         'C66 H44 N10 Pt4, 2(C32 H12 B F24)'
_chemical_formula_sum            'C130 H68 B2 F48 N10 Pt4'
_chemical_formula_weight         3483.92

loop_
_atom_type_symbol
_atom_type_description
_atom_type_scat_dispersion_real
_atom_type_scat_dispersion_imag
_atom_type_scat_source
C C 0.0033 0.0016 'International Tables Vol C Tables 4.2.6.8 and 6.1.1.4'
H H 0.0000 0.0000 'International Tables Vol C Tables 4.2.6.8 and 6.1.1.4'
B B 0.0013 0.0007 'International Tables Vol C Tables 4.2.6.8 and 6.1.1.4'
N N 0.0061 0.0033 'International Tables Vol C Tables 4.2.6.8 and 6.1.1.4'
F F 0.0171 0.0103 'International Tables Vol C Tables 4.2.6.8 and 6.1.1.4'
Pt Pt -1.7033 8.3905 'International Tables Vol C Tables 4.2.6.8 and 6.1.1.4'

_space_group_crystal_system      monoclinic
_space_group_IT_number           15
_space_group_name_H-M_alt        'C 2/c'
_space_group_name_Hall           '-C 2yc'

_shelx_space_group_comment       
;
The symmetry employed for this shelxl refinement is uniquely defined
by the following loop, which should always be used as a source of
symmetry information in preference to the above space-group names.
They are only intended as comments.
;

loop_
_space_group_symop_operation_xyz
'x, y, z'
'-x, y, -z+1/2'
'x+1/2, y+1/2, z'
'-x+1/2, y+1/2, -z+1/2'
'-x, -y, -z'
'x, -y, z-1/2'
'-x+1/2, -y+1/2, -z'
'x+1/2, -y+1/2, z-1/2'

_cell_length_a                   37.877(4)
_cell_length_b                   19.7175(19)
_cell_length_c                   16.623(2)
_cell_angle_alpha                90
_cell_angle_beta                 102.157(11)
_cell_angle_gamma                90
_cell_volume                     12136(2)
_cell_formula_units_Z            4
_cell_measurement_temperature    150(2)
_cell_measurement_reflns_used    9986
_cell_measurement_theta_min      2.42
_cell_measurement_theta_max      27.53

_exptl_crystal_description       block
_exptl_crystal_colour            brown
_exptl_crystal_density_meas      ?
_exptl_crystal_density_method    ?
_exptl_crystal_density_diffrn    1.907
_exptl_crystal_F_000             6688
_exptl_transmission_factor_min   ?
_exptl_transmission_factor_max   ?
_exptl_crystal_size_max          0.310
_exptl_crystal_size_mid          0.252
_exptl_crystal_size_min          0.136
_exptl_absorpt_coefficient_mu    4.727
_shelx_estimated_absorpt_T_min   0.322
_shelx_estimated_absorpt_T_max   0.566
_exptl_absorpt_correction_type   numerical
_exptl_absorpt_correction_T_min  0.322
_exptl_absorpt_correction_T_max  0.566
_exptl_absorpt_process_details   'SADABS (Sheldrick, 2008)'
_exptl_absorpt_special_details   ?
_diffrn_ambient_temperature      150(2)
_diffrn_radiation_wavelength     0.71073
_diffrn_radiation_type           MoK\a
_diffrn_measurement_device       '62mm x 62mm CCD camera on \k-goniostat'
_diffrn_measurement_device_type  'Bruker KAPPA APEX II CCD'
_diffrn_measurement_method       '\f scans and \w scans with \k offset'
_diffrn_radiation_monochromator  'horizontally mounted graphite crystal'
_diffrn_reflns_number            83879
_diffrn_reflns_av_unetI/netI     0.0298
_diffrn_reflns_av_R_equivalents  0.0311
_diffrn_reflns_limit_h_min       -50
_diffrn_reflns_limit_h_max       47
_diffrn_reflns_limit_k_min       -26
_diffrn_reflns_limit_k_max       25
_diffrn_reflns_limit_l_min       -21
_diffrn_reflns_limit_l_max       21
_diffrn_reflns_theta_min         2.119
_diffrn_reflns_theta_max         28.929
_diffrn_reflns_theta_full        25.242
_diffrn_measured_fraction_theta_max 0.950
_diffrn_measured_fraction_theta_full 0.999
_diffrn_reflns_Laue_measured_fraction_max 0.950
_diffrn_reflns_Laue_measured_fraction_full 0.999
_diffrn_reflns_point_group_measured_fraction_max 0.950
_diffrn_reflns_point_group_measured_fraction_full 0.999
_reflns_number_total             15218
_reflns_number_gt                12425
_reflns_threshold_expression     'I > 2\s(I)'
_reflns_Friedel_coverage         0.000
_reflns_Friedel_fraction_max     .
_reflns_Friedel_fraction_full    .

_reflns_special_details          
;
 Reflections were merged by SHELXL according to the crystal
 class for the calculation of statistics and refinement.
 
 _reflns_Friedel_fraction is defined as the number of unique
 Friedel pairs measured divided by the number that would be
 possible theoretically, ignoring centric projections and
 systematic absences.
;

_computing_data_collection       'APEX2 (Bruker AXS, 2010)'
_computing_cell_refinement       'SAINT (Bruker AXS, 2009)'
_computing_data_reduction        'SAINT (Bruker AXS, 2009)'
_computing_structure_solution    'SHELXS-2018 (Sheldrick, 2018)'
_computing_structure_refinement  'SHELXL-2018/3 (Sheldrick, 2018)'
_computing_molecular_graphics    'Diamond v.4.03 (Brandenburg, 2014)'
_computing_publication_material  'SHELXL-2018 (Sheldrick, 2018)'

_refine_special_details          ?
_refine_ls_structure_factor_coef Fsqd
_refine_ls_matrix_type           full
_refine_ls_weighting_scheme      calc
_refine_ls_weighting_details     
'w=1/[\s^2^(Fo^2^)+304.5408P] where P=(Fo^2^+2Fc^2^)/3'
_atom_sites_solution_primary     ?
_atom_sites_solution_secondary   ?
_atom_sites_solution_hydrogens   geom
_refine_ls_hydrogen_treatment    constr
_refine_ls_extinction_method     none
_refine_ls_extinction_coef       .
_refine_ls_number_reflns         15218
_refine_ls_number_parameters     974
_refine_ls_number_restraints     213
_refine_ls_R_factor_all          0.0897
_refine_ls_R_factor_gt           0.0719
_refine_ls_wR_factor_ref         0.1514
_refine_ls_wR_factor_gt          0.1455
_refine_ls_goodness_of_fit_ref   1.284
_refine_ls_restrained_S_all      1.292
_refine_ls_shift/su_max          0.002
_refine_ls_shift/su_mean         0.000

loop_
_atom_site_label
_atom_site_type_symbol
_atom_site_fract_x
_atom_site_fract_y
_atom_site_fract_z
_atom_site_U_iso_or_equiv
_atom_site_adp_type
_atom_site_occupancy
_atom_site_site_symmetry_order
_atom_site_calc_flag
_atom_site_refinement_flags_posn
_atom_site_refinement_flags_adp
_atom_site_refinement_flags_occupancy
_atom_site_disorder_assembly
_atom_site_disorder_group
C101 C 0.8052(2) 0.4975(4) 0.5266(5) 0.0298(16) Uani 1 1 d . . . . .
C102 C 0.7675(2) 0.4990(4) 0.5074(5) 0.0328(17) Uani 1 1 d . . . . .
H102 H 0.755681 0.541329 0.494603 0.039 Uiso 1 1 calc R U . . .
C103 C 0.7465(2) 0.4414(5) 0.5063(5) 0.0375(18) Uani 1 1 d . . . . .
C104 C 0.7623(3) 0.3784(4) 0.5249(5) 0.039(2) Uani 1 1 d . . . . .
H104 H 0.747965 0.338894 0.525188 0.047 Uiso 1 1 calc R U . . .
C105 C 0.8001(3) 0.3748(4) 0.5433(5) 0.039(2) Uani 1 1 d . . . . .
C106 C 0.8206(2) 0.4330(4) 0.5436(5) 0.0331(17) Uani 1 1 d . . . . .
H106 H 0.846198 0.428996 0.555896 0.040 Uiso 1 1 calc R U . . .
C107 C 0.7066(3) 0.4483(5) 0.4847(7) 0.059(3) Uani 1 1 d D . . . .
C108 C 0.8189(3) 0.3080(5) 0.5622(8) 0.063(3) Uani 1 1 d . . . . .
C109 C 0.8104(2) 0.6297(4) 0.4803(5) 0.0308(16) Uani 1 1 d . . . . .
C110 C 0.8140(2) 0.6966(4) 0.5089(5) 0.0309(16) Uani 1 1 d . . . . .
H110 H 0.827770 0.704891 0.562713 0.037 Uiso 1 1 calc R U . . .
C111 C 0.7984(2) 0.7515(4) 0.4617(5) 0.0338(17) Uani 1 1 d D . . . .
C112 C 0.7776(2) 0.7413(5) 0.3831(5) 0.038(2) Uani 1 1 d . . . . .
H112 H 0.766376 0.778368 0.351129 0.046 Uiso 1 1 calc R U . . .
C113 C 0.7737(2) 0.6757(4) 0.3528(5) 0.0352(18) Uani 1 1 d D . . . .
C114 C 0.7896(2) 0.6210(4) 0.4002(5) 0.0326(17) Uani 1 1 d . . . . .
H114 H 0.786310 0.576591 0.377717 0.039 Uiso 1 1 calc R U . . .
C115 C 0.8043(2) 0.8215(4) 0.4952(5) 0.041(2) Uani 1 1 d D . . . .
C116 C 0.7516(3) 0.6649(5) 0.2679(6) 0.054(3) Uani 1 1 d D . . . .
C117 C 0.8365(3) 0.5895(4) 0.6326(5) 0.039(2) Uani 1 1 d . . . . .
C118 C 0.8687(3) 0.6194(4) 0.6767(6) 0.056(3) Uani 1 1 d . . . . .
H118 H 0.888063 0.623313 0.648885 0.067 Uiso 1 1 calc R U . . .
C119 C 0.8745(4) 0.6427(6) 0.7542(7) 0.078(4) Uani 1 1 d D . . . .
C120 C 0.8448(6) 0.6381(6) 0.7935(8) 0.104(7) Uani 1 1 d . . . . .
H120 H 0.847535 0.653800 0.848468 0.125 Uiso 1 1 calc R U . . .
C121 C 0.8121(3) 0.6113(5) 0.7540(6) 0.067(4) Uani 1 1 d D . . . .
C122 C 0.8083(3) 0.5851(5) 0.6732(5) 0.047(2) Uani 1 1 d . . . . .
H122 H 0.786249 0.564427 0.646849 0.056 Uiso 1 1 calc R U . . .
C124 C 0.7793(3) 0.6054(5) 0.7912(6) 0.079(4) Uani 1 1 d D U . . .
C125 C 0.8680(2) 0.5470(4) 0.5066(5) 0.0364(18) Uani 1 1 d . . . . .
C126 C 0.8712(2) 0.5563(5) 0.4247(6) 0.042(2) Uani 1 1 d . . . . .
H126 H 0.852107 0.577882 0.387145 0.050 Uiso 1 1 calc R U . . .
C127 C 0.9019(3) 0.5346(5) 0.3969(6) 0.049(2) Uani 1 1 d D . . . .
C128 C 0.9305(3) 0.5058(5) 0.4494(9) 0.064(3) Uani 1 1 d . . . . .
H128 H 0.951455 0.492155 0.430654 0.076 Uiso 1 1 calc R U . . .
C129 C 0.9283(3) 0.4972(5) 0.5306(8) 0.058(3) Uani 1 1 d D . . . .
C130 C 0.8977(3) 0.5176(5) 0.5588(7) 0.047(2) Uani 1 1 d . . . . .
H130 H 0.897170 0.511248 0.615219 0.056 Uiso 1 1 calc R U . . .
C131 C 0.9034(3) 0.5468(5) 0.3090(7) 0.070(4) Uani 1 1 d D . . . .
C132 C 0.9590(3) 0.4660(6) 0.5918(8) 0.092(5) Uani 1 1 d D . . . .
B1 B 0.8309(3) 0.5661(5) 0.5361(6) 0.0312(18) Uani 1 1 d . . . . .
F1 F 0.6928(3) 0.4746(9) 0.5459(7) 0.102(7) Uani 0.644(19) 1 d D . P A 1
F2 F 0.6944(2) 0.4953(6) 0.4262(7) 0.071(4) Uani 0.644(19) 1 d D . P A 1
F3 F 0.6874(4) 0.3954(6) 0.4610(14) 0.143(13) Uani 0.644(19) 1 d D . P A 1
F1A F 0.6927(5) 0.3965(12) 0.5257(11) 0.061(7) Uani 0.356(19) 1 d D . P A 2
F2A F 0.6963(5) 0.4177(15) 0.4063(10) 0.088(11) Uani 0.356(19) 1 d D . P A 2
F3A F 0.6927(9) 0.4964(11) 0.487(2) 0.117(12) Uani 0.356(19) 1 d D U P A 2
F4 F 0.7970(2) 0.2569(3) 0.5647(7) 0.110(3) Uani 1 1 d . . . . .
F5 F 0.8394(3) 0.3075(4) 0.6380(6) 0.124(4) Uani 1 1 d . . . . .
F6 F 0.8402(3) 0.2932(4) 0.5143(6) 0.117(4) Uani 1 1 d . . . . .
F7 F 0.8393(3) 0.8349(15) 0.519(2) 0.069(7) Uani 0.57(7) 1 d D . P B 1
F8 F 0.7895(9) 0.8345(14) 0.5576(18) 0.064(7) Uani 0.57(7) 1 d D . P B 1
F9 F 0.7919(12) 0.8695(9) 0.4390(12) 0.085(10) Uani 0.57(7) 1 d D . P B 1
F9A F 0.7767(8) 0.8603(18) 0.468(3) 0.092(14) Uani 0.43(7) 1 d D . P B 2
F8A F 0.8054(16) 0.8207(13) 0.5810(19) 0.071(9) Uani 0.43(7) 1 d D . P B 2
F7A F 0.8337(8) 0.851(2) 0.491(2) 0.066(10) Uani 0.43(7) 1 d D . P B 2
F10 F 0.7199(2) 0.6943(5) 0.2557(5) 0.121(4) Uani 1 1 d D . . . .
F11 F 0.7660(3) 0.6916(6) 0.2124(4) 0.147(5) Uani 1 1 d D . . . .
F12 F 0.7448(3) 0.6035(4) 0.2481(5) 0.150(5) Uani 1 1 d D . . . .
F13 F 0.9403(3) 0.6361(9) 0.7814(10) 0.096(6) Uani 0.528(16) 1 d D . P C 1
F14 F 0.9177(5) 0.6780(10) 0.8748(7) 0.097(7) Uani 0.528(16) 1 d D . P C 1
F15 F 0.9181(4) 0.7343(7) 0.7669(10) 0.094(7) Uani 0.528(16) 1 d D . P C 1
C123 C 0.9116(4) 0.6718(8) 0.7923(9) 0.051(7) Uani 0.528(16) 1 d D U P C 1
F15A F 0.8906(4) 0.7387(6) 0.8292(9) 0.076(6) Uani 0.472(16) 1 d D . P C 2
F13A F 0.9251(4) 0.6716(8) 0.7811(12) 0.083(7) Uani 0.472(16) 1 d D . P C 2
F14A F 0.9062(6) 0.6436(10) 0.8886(10) 0.114(10) Uani 0.472(16) 1 d D . P C 2
C223 C 0.8987(5) 0.6762(8) 0.8202(9) 0.068(8) Uani 0.472(16) 1 d D U P C 2
F16 F 0.7771(3) 0.5473(4) 0.8290(6) 0.142(5) Uani 1 1 d D . . . .
F17 F 0.7776(4) 0.6523(5) 0.8472(6) 0.181(6) Uani 1 1 d D . . . .
F18 F 0.7481(2) 0.6115(6) 0.7391(5) 0.133(4) Uani 1 1 d D . . . .
F19 F 0.8724(2) 0.5397(5) 0.2568(5) 0.096(3) Uani 1 1 d D . . . .
F20 F 0.9153(4) 0.6065(4) 0.2982(5) 0.186(7) Uani 1 1 d D . . . .
F21 F 0.9246(2) 0.5034(5) 0.2812(6) 0.121(4) Uani 1 1 d D . . . .
F22 F 0.9759(3) 0.5103(6) 0.6479(7) 0.152(5) Uani 1 1 d D . . . .
F23 F 0.9846(2) 0.4399(5) 0.5562(7) 0.132(4) Uani 1 1 d D . . . .
F24 F 0.9488(2) 0.4153(4) 0.6346(6) 0.112(4) Uani 1 1 d D . . . .
Pt1 Pt 0.98107(4) 0.93195(9) 0.34412(11) 0.0239(3) Uani 0.488(4) 1 d . . P D 1
C1 C 1.0153(12) 0.999(3) 0.4167(17) 0.029(2) Uani 0.488(4) 1 d . . P D 1
N1 N 1.0374(10) 1.027(2) 0.452(4) 0.029(2) Uani 0.488(4) 1 d . . P D 1
C2 C 1.0031(3) 0.8478(4) 0.4040(6) 0.031(2) Uani 0.488(4) 1 d G . P D 1
C3 C 1.0295(3) 0.8441(5) 0.4759(6) 0.031(2) Uani 0.488(4) 1 d G . P D 1
H3 H 1.039109 0.884493 0.503086 0.037 Uiso 0.488(4) 1 calc R U P D 1
C4 C 1.0418(3) 0.7813(6) 0.5080(6) 0.051(5) Uani 0.488(4) 1 d G U P D 1
H4 H 1.059902 0.778752 0.557100 0.061 Uiso 0.488(4) 1 calc R U P D 1
C5 C 1.0278(4) 0.7222(5) 0.4681(8) 0.047(5) Uani 0.488(4) 1 d G . P D 1
H5 H 1.036202 0.679246 0.490072 0.056 Uiso 0.488(4) 1 calc R U P D 1
C6 C 1.0013(4) 0.7259(4) 0.3962(7) 0.048(5) Uani 0.488(4) 1 d G . P D 1
H6 H 0.991708 0.685479 0.369030 0.058 Uiso 0.488(4) 1 calc R U P D 1
C7 C 0.9890(3) 0.7887(6) 0.3642(6) 0.031(2) Uani 0.488(4) 1 d G . P D 1
C8 C 0.9607(3) 0.7967(5) 0.2909(6) 0.0326(16) Uani 0.488(4) 1 d G . P D 1
C9 C 0.9417(3) 0.7479(4) 0.2387(7) 0.0326(16) Uani 0.488(4) 1 d G . P D 1
H9 H 0.946925 0.701191 0.248738 0.039 Uiso 0.488(4) 1 calc R U P D 1
C10 C 0.9150(3) 0.7675(5) 0.1719(6) 0.0326(16) Uani 0.488(4) 1 d G . P D 1
H10 H 0.901991 0.734163 0.136246 0.039 Uiso 0.488(4) 1 calc R U P D 1
C11 C 0.9073(3) 0.8359(6) 0.1572(6) 0.0326(16) Uani 0.488(4) 1 d G . P D 1
H11 H 0.889039 0.849269 0.111551 0.039 Uiso 0.488(4) 1 calc R U P D 1
C12 C 0.9263(3) 0.8847(4) 0.2094(7) 0.0326(16) Uani 0.488(4) 1 d G . P D 1
N2 N 0.9530(3) 0.8651(4) 0.2762(6) 0.0326(16) Uani 0.488(4) 1 d G U P D 1
C13 C 0.9223(3) 0.9538(4) 0.2031(7) 0.0334(17) Uani 0.488(4) 1 d G U P D 1
C14 C 0.8955(3) 0.9843(5) 0.1442(6) 0.0334(17) Uani 0.488(4) 1 d G . P D 1
H14 H 0.879125 0.957123 0.106333 0.040 Uiso 0.488(4) 1 calc R U P D 1
C15 C 0.8927(3) 1.0546(5) 0.1406(6) 0.0334(17) Uani 0.488(4) 1 d G U P D 1
H15 H 0.874352 1.075420 0.100359 0.040 Uiso 0.488(4) 1 calc R U P D 1
C16 C 0.9166(3) 1.0943(4) 0.1960(7) 0.0334(17) Uani 0.488(4) 1 d G . P D 1
H16 H 0.914652 1.142318 0.193594 0.040 Uiso 0.488(4) 1 calc R U P D 1
C17 C 0.9434(3) 1.0638(5) 0.2550(6) 0.042(4) Uani 0.488(4) 1 d G . P D 1
H17 H 0.959724 1.090921 0.292805 0.051 Uiso 0.488(4) 1 calc R U P D 1
N3 N 0.9462(3) 0.9935(5) 0.2585(6) 0.0334(17) Uani 0.488(4) 1 d G . P D 1
Pt2 Pt 0.92947(3) 0.91209(12) 0.47140(7) 0.0272(3) Uani 0.488(4) 1 d . . P D 1
C18 C 0.9503(5) 0.8222(6) 0.5229(10) 0.049(2) Uani 0.488(4) 1 d G . P D 1
C19 C 0.9792(4) 0.8127(6) 0.5890(9) 0.049(2) Uani 0.488(4) 1 d G . P D 1
H19 H 0.992684 0.850557 0.613914 0.059 Uiso 0.488(4) 1 calc R U P D 1
C20 C 0.9883(3) 0.7477(7) 0.6185(7) 0.049(2) Uani 0.488(4) 1 d G . P D 1
H20 H 1.008046 0.741125 0.663664 0.059 Uiso 0.488(4) 1 calc R U P D 1
C21 C 0.9685(4) 0.6922(5) 0.5820(9) 0.049(2) Uani 0.488(4) 1 d G . P D 1
H21 H 0.974778 0.647790 0.602230 0.059 Uiso 0.488(4) 1 calc R U P D 1
C22 C 0.9397(4) 0.7018(7) 0.5160(10) 0.049(2) Uani 0.488(4) 1 d G . P D 1
H22 H 0.926148 0.663886 0.491047 0.059 Uiso 0.488(4) 1 calc R U P D 1
C23 C 0.9305(4) 0.7668(8) 0.4864(9) 0.049(2) Uani 0.488(4) 1 d G . P D 1
C24 C 0.9006(3) 0.7814(7) 0.4192(7) 0.044(2) Uani 0.488(4) 1 d G . P D 1
C25 C 0.8780(3) 0.7355(5) 0.3698(8) 0.044(2) Uani 0.488(4) 1 d G . P D 1
H25 H 0.881006 0.688218 0.379709 0.053 Uiso 0.488(4) 1 calc R U P D 1
C26 C 0.8510(3) 0.7588(6) 0.3057(7) 0.044(2) Uani 0.488(4) 1 d G . P D 1
H26 H 0.835535 0.727431 0.271906 0.053 Uiso 0.488(4) 1 calc R U P D 1
C27 C 0.8466(3) 0.8280(7) 0.2911(7) 0.044(2) Uani 0.488(4) 1 d G . P D 1
H27 H 0.828101 0.843951 0.247381 0.053 Uiso 0.488(4) 1 calc R U P D 1
C28 C 0.8692(3) 0.8740(5) 0.3406(8) 0.044(2) Uani 0.488(4) 1 d G . P D 1
N4 N 0.8962(3) 0.8507(6) 0.4047(7) 0.044(2) Uani 0.488(4) 1 d G . P D 1
C29 C 0.8676(4) 0.9484(5) 0.3401(9) 0.045(2) Uani 0.488(4) 1 d G . P D 1
C30 C 0.8427(3) 0.9875(7) 0.2861(8) 0.045(2) Uani 0.488(4) 1 d G . P D 1
H30 H 0.824765 0.966102 0.245502 0.054 Uiso 0.488(4) 1 calc R U P D 1
C31 C 0.8441(3) 1.0578(7) 0.2915(8) 0.045(2) Uani 0.488(4) 1 d G . P D 1
H31 H 0.827126 1.084507 0.254555 0.054 Uiso 0.488(4) 1 calc R U P D 1
C32 C 0.8704(4) 1.0891(5) 0.3509(9) 0.045(2) Uani 0.488(4) 1 d G . P D 1
H32 H 0.871377 1.137124 0.354558 0.054 Uiso 0.488(4) 1 calc R U P D 1
C33 C 0.8953(3) 1.0500(7) 0.4049(8) 0.045(2) Uani 0.488(4) 1 d G . P D 1
H33 H 0.913267 1.071337 0.445509 0.054 Uiso 0.488(4) 1 calc R U P D 1
N5 N 0.8939(3) 0.9796(7) 0.3995(8) 0.045(2) Uani 0.488(4) 1 d G . P D 1
Pt2A Pt 0.97608(4) 0.94876(9) 0.32075(13) 0.0279(3) Uani 0.512(4) 1 d . . P D 2
Pt1A Pt 1.07539(4) 1.06010(12) 0.53367(7) 0.0316(3) Uani 0.512(4) 1 d . . P D 2
C1A C 1.0351(12) 1.018(2) 0.455(4) 0.029(2) Uani 0.512(4) 1 d . U P D 2
N1A N 1.0134(9) 0.992(2) 0.4035(14) 0.029(2) Uani 0.512(4) 1 d . . P D 2
C2A C 0.9024(6) 1.0274(12) 0.4174(14) 0.054(6) Uani 0.512(4) 1 d . . P D 2
C3A C 0.9113(6) 1.0934(9) 0.4389(13) 0.052(5) Uani 0.512(4) 1 d . . P D 2
H3A H 0.931732 1.100807 0.482145 0.063 Uiso 0.512(4) 1 calc R U P D 2
C4A C 0.8927(6) 1.1508(10) 0.4024(15) 0.059(6) Uani 0.512(4) 1 d . . P D 2
H4A H 0.900588 1.195292 0.419215 0.071 Uiso 0.512(4) 1 calc R U P D 2
C5A C 0.8621(7) 1.1399(10) 0.3400(16) 0.063(6) Uani 0.512(4) 1 d . . P D 2
H5A H 0.848160 1.176212 0.312167 0.076 Uiso 0.512(4) 1 calc R U P D 2
C6A C 0.8532(5) 1.0716(8) 0.3214(13) 0.037(4) Uani 0.512(4) 1 d . . P D 2
H6A H 0.831534 1.063225 0.281950 0.045 Uiso 0.512(4) 1 calc R U P D 2
C7A C 0.8721(5) 1.0173(9) 0.3533(11) 0.040(4) Uani 0.512(4) 1 d . . P D 2
C8A C 0.8626(3) 0.9455(4) 0.3323(7) 0.035(4) Uani 0.512(4) 1 d G . P D 2
C9A C 0.8353(3) 0.9196(6) 0.2707(6) 0.051(5) Uani 0.512(4) 1 d G . P D 2
H9A H 0.819620 0.949535 0.235143 0.061 Uiso 0.512(4) 1 calc R U P D 2
C10A C 0.8309(3) 0.8498(6) 0.2612(6) 0.048(5) Uani 0.512(4) 1 d G . P D 2
H10A H 0.812237 0.832147 0.219050 0.057 Uiso 0.512(4) 1 calc R U P D 2
C11A C 0.8538(3) 0.8060(4) 0.3132(8) 0.046(5) Uani 0.512(4) 1 d G . P D 2
H11A H 0.850788 0.758354 0.306688 0.055 Uiso 0.512(4) 1 calc R U P D 2
C12A C 0.8811(3) 0.8319(5) 0.3748(6) 0.039(4) Uani 0.512(4) 1 d G . P D 2
N2A N 0.8855(2) 0.9016(5) 0.3844(5) 0.035(3) Uani 0.512(4) 1 d G . P D 2
C13A C 0.9066(5) 0.7951(9) 0.4376(11) 0.033(4) Uani 0.512(4) 1 d . . P D 2
C14A C 0.9049(6) 0.7283(12) 0.4492(13) 0.055(5) Uani 0.512(4) 1 d . . P D 2
H14A H 0.887024 0.702049 0.414115 0.066 Uiso 0.512(4) 1 calc R U P D 2
C15A C 0.9298(7) 0.6965(10) 0.5139(16) 0.056(6) Uani 0.512(4) 1 d . . P D 2
H15A H 0.929478 0.648828 0.522080 0.067 Uiso 0.512(4) 1 calc R U P D 2
C16A C 0.9538(6) 0.7363(11) 0.5632(13) 0.051(5) Uani 0.512(4) 1 d . . P D 2
H16A H 0.970794 0.716962 0.607452 0.062 Uiso 0.512(4) 1 calc R U P D 2
C17A C 0.9539(5) 0.8072(10) 0.5493(12) 0.039(4) Uani 0.512(4) 1 d . . P D 2
H17A H 0.971357 0.834292 0.584542 0.047 Uiso 0.512(4) 1 calc R U P D 2
N3A N 0.9318(4) 0.8359(7) 0.4924(9) 0.037(3) Uani 0.512(4) 1 d . . P D 2
C18A C 0.9522(3) 1.0366(5) 0.2697(7) 0.0362(16) Uani 0.512(4) 1 d G . P D 2
C19A C 0.9616(3) 1.1027(5) 0.2942(6) 0.0362(16) Uani 0.512(4) 1 d G . P D 2
H19A H 0.981457 1.110914 0.338718 0.043 Uiso 0.512(4) 1 calc R U P D 2
C20A C 0.9421(3) 1.1568(4) 0.2536(6) 0.0362(16) Uani 0.512(4) 1 d G . P D 2
H20A H 0.948516 1.201995 0.270377 0.043 Uiso 0.512(4) 1 calc R U P D 2
C21A C 0.9131(3) 1.1448(4) 0.1885(6) 0.0362(16) Uani 0.512(4) 1 d G . P D 2
H21A H 0.899724 1.181751 0.160783 0.043 Uiso 0.512(4) 1 calc R U P D 2
C22A C 0.9037(3) 1.0786(5) 0.1640(6) 0.0362(16) Uani 0.512(4) 1 d G U P D 2
H22A H 0.883874 1.070426 0.119530 0.043 Uiso 0.512(4) 1 calc R U P D 2
C23A C 0.9232(3) 1.0245(4) 0.2046(7) 0.0362(16) Uani 0.512(4) 1 d G . P D 2
C24A C 0.9153(3) 0.9551(4) 0.1811(7) 0.034(4) Uani 0.512(4) 1 d G . P D 2
C25A C 0.8896(3) 0.9284(5) 0.1168(6) 0.040(4) Uani 0.512(4) 1 d G . P D 2
H25A H 0.874185 0.957814 0.079980 0.048 Uiso 0.512(4) 1 calc R U P D 2
C26A C 0.8864(3) 0.8585(5) 0.1064(6) 0.047(5) Uani 0.512(4) 1 d G . P D 2
H26A H 0.868854 0.840240 0.062408 0.056 Uiso 0.512(4) 1 calc R U P D 2
C27A C 0.9090(3) 0.8154(4) 0.1602(7) 0.038(4) Uani 0.512(4) 1 d G . P D 2
H27A H 0.906845 0.767695 0.153091 0.045 Uiso 0.512(4) 1 calc R U P D 2
C28A C 0.9347(3) 0.8422(4) 0.2245(6) 0.035(4) Uani 0.512(4) 1 d G . P D 2
N4A N 0.9379(2) 0.9120(5) 0.2350(5) 0.031(3) Uani 0.512(4) 1 d G . P D 2
N5A N 0.9846(3) 0.8452(4) 0.3419(7) 0.0399(17) Uani 0.512(4) 1 d G . P D 2
C29A C 0.9606(3) 0.8062(5) 0.2857(6) 0.0399(17) Uani 0.512(4) 1 d G . P D 2
C30A C 0.9617(3) 0.7359(5) 0.2914(7) 0.0399(17) Uani 0.512(4) 1 d G . P D 2
H30A H 0.945286 0.709260 0.252978 0.048 Uiso 0.512(4) 1 calc R U P D 2
C31A C 0.9867(3) 0.7046(4) 0.3534(8) 0.0399(17) Uani 0.512(4) 1 d G . P D 2
H31A H 0.987437 0.656506 0.357374 0.048 Uiso 0.512(4) 1 calc R U P D 2
C32A C 1.0107(3) 0.7436(5) 0.4097(7) 0.0399(17) Uani 0.512(4) 1 d G . P D 2
H32A H 1.027788 0.722145 0.452072 0.048 Uiso 0.512(4) 1 calc R U P D 2
C33A C 1.0096(3) 0.8139(5) 0.4039(6) 0.0399(17) Uani 0.512(4) 1 d G . P D 2
H33A H 1.025987 0.840539 0.442374 0.048 Uiso 0.512(4) 1 calc R U P D 2

loop_
_atom_site_aniso_label
_atom_site_aniso_U_11
_atom_site_aniso_U_22
_atom_site_aniso_U_33
_atom_site_aniso_U_23
_atom_site_aniso_U_13
_atom_site_aniso_U_12
C101 0.036(4) 0.025(4) 0.027(4) -0.003(3) 0.004(3) 0.001(3)
C102 0.034(4) 0.033(4) 0.031(4) -0.004(3) 0.007(3) 0.004(3)
C103 0.036(4) 0.040(5) 0.035(4) 0.000(4) 0.005(3) -0.005(4)
C104 0.048(5) 0.028(4) 0.039(5) 0.001(3) 0.005(4) -0.009(4)
C105 0.049(5) 0.026(4) 0.037(5) 0.004(3) 0.000(4) -0.006(4)
C106 0.036(4) 0.026(4) 0.035(4) -0.001(3) 0.002(3) 0.000(3)
C107 0.040(6) 0.052(7) 0.088(9) 0.005(6) 0.016(6) -0.003(5)
C108 0.066(7) 0.026(5) 0.087(9) 0.005(5) -0.004(6) -0.003(5)
C109 0.031(4) 0.027(4) 0.033(4) -0.001(3) 0.004(3) -0.003(3)
C110 0.033(4) 0.027(4) 0.033(4) 0.000(3) 0.008(3) -0.004(3)
C111 0.026(4) 0.030(4) 0.045(5) 0.002(3) 0.008(3) 0.001(3)
C112 0.035(4) 0.042(5) 0.037(4) 0.014(4) 0.004(4) 0.010(4)
C113 0.033(4) 0.040(5) 0.032(4) 0.000(3) 0.005(3) 0.000(4)
C114 0.040(5) 0.025(4) 0.032(4) -0.005(3) 0.006(3) -0.004(3)
C115 0.046(5) 0.026(4) 0.052(5) 0.005(4) 0.011(4) 0.001(4)
C116 0.054(6) 0.054(6) 0.048(6) 0.006(5) -0.002(5) -0.002(5)
C117 0.053(5) 0.024(4) 0.036(4) -0.002(3) -0.002(4) 0.015(4)
C118 0.081(8) 0.025(4) 0.047(6) -0.007(4) -0.023(5) 0.009(5)
C119 0.132(13) 0.041(6) 0.045(7) -0.009(5) -0.022(7) 0.009(7)
C120 0.21(2) 0.036(6) 0.037(6) -0.004(5) -0.044(9) 0.023(9)
C121 0.131(12) 0.040(6) 0.033(5) 0.015(4) 0.026(6) 0.038(7)
C122 0.076(7) 0.033(5) 0.028(4) -0.001(3) 0.004(4) 0.021(5)
C124 0.121(8) 0.070(7) 0.052(6) 0.010(5) 0.031(6) 0.035(6)
C125 0.037(4) 0.027(4) 0.044(5) -0.008(3) 0.008(4) -0.004(3)
C126 0.041(5) 0.035(5) 0.052(5) -0.009(4) 0.016(4) -0.013(4)
C127 0.050(6) 0.040(5) 0.064(6) -0.008(5) 0.028(5) -0.006(4)
C128 0.055(7) 0.038(6) 0.109(10) 0.005(6) 0.043(7) -0.003(5)
C129 0.043(6) 0.036(5) 0.100(9) 0.016(5) 0.026(6) 0.005(4)
C130 0.040(5) 0.031(5) 0.071(7) 0.009(4) 0.015(5) 0.005(4)
C131 0.074(8) 0.074(9) 0.074(8) -0.024(7) 0.041(7) -0.031(7)
C132 0.054(8) 0.078(10) 0.152(16) 0.043(10) 0.041(9) 0.023(7)
B1 0.034(5) 0.026(4) 0.033(4) -0.004(3) 0.005(4) 0.000(4)
F1 0.044(6) 0.182(18) 0.089(10) -0.004(10) 0.033(6) 0.027(8)
F2 0.029(5) 0.097(10) 0.080(9) 0.031(7) -0.006(5) -0.003(5)
F3 0.040(8) 0.047(8) 0.32(4) -0.014(15) -0.006(15) -0.011(6)
F1A 0.026(9) 0.096(18) 0.060(12) 0.020(11) 0.007(8) -0.011(9)
F2A 0.026(10) 0.17(3) 0.058(12) -0.033(15) -0.013(8) -0.021(13)
F3A 0.108(14) 0.110(14) 0.130(15) -0.005(10) 0.019(10) 0.008(9)
F4 0.097(6) 0.027(3) 0.197(10) 0.024(5) 0.012(6) -0.007(4)
F5 0.159(9) 0.056(5) 0.115(7) 0.016(5) -0.065(6) 0.032(5)
F6 0.151(9) 0.074(6) 0.141(8) 0.031(5) 0.068(7) 0.073(6)
F7 0.045(8) 0.036(10) 0.13(2) -0.020(11) 0.021(9) -0.010(6)
F8 0.083(15) 0.036(10) 0.093(14) -0.016(9) 0.066(12) -0.003(8)
F9 0.14(2) 0.026(6) 0.074(11) 0.004(6) -0.013(12) 0.006(10)
F9A 0.060(15) 0.042(14) 0.16(3) -0.022(16) -0.013(15) 0.030(11)
F8A 0.13(3) 0.031(9) 0.066(13) -0.014(8) 0.046(16) 0.018(13)
F7A 0.080(16) 0.048(18) 0.091(18) -0.036(13) 0.067(14) -0.033(12)
F10 0.092(6) 0.171(10) 0.077(6) -0.007(6) -0.036(5) 0.042(6)
F11 0.156(9) 0.249(14) 0.032(4) -0.006(6) 0.009(5) -0.106(9)
F12 0.239(12) 0.055(5) 0.093(6) -0.007(4) -0.109(7) -0.004(6)
F13 0.059(10) 0.095(13) 0.123(14) -0.065(11) -0.009(9) 0.001(9)
F14 0.090(12) 0.139(19) 0.043(8) -0.011(10) -0.028(8) -0.030(12)
F15 0.091(12) 0.067(10) 0.108(13) 0.017(9) -0.019(10) -0.035(9)
C123 0.058(11) 0.045(9) 0.043(9) -0.009(7) -0.005(8) 0.000(8)
F15A 0.079(11) 0.037(7) 0.091(12) -0.034(7) -0.029(9) -0.005(7)
F13A 0.034(10) 0.060(12) 0.143(18) -0.058(12) -0.013(9) -0.010(8)
F14A 0.14(2) 0.093(16) 0.072(13) 0.012(10) -0.068(13) -0.031(13)
C223 0.070(11) 0.069(11) 0.066(11) -0.004(8) 0.013(9) 0.001(8)
F16 0.234(13) 0.091(7) 0.129(8) 0.074(6) 0.104(9) 0.060(7)
F17 0.357(19) 0.114(8) 0.116(8) -0.015(7) 0.149(11) 0.062(10)
F18 0.142(9) 0.192(11) 0.090(6) 0.054(7) 0.080(6) 0.075(8)
F19 0.098(6) 0.125(7) 0.068(5) 0.008(5) 0.027(5) -0.005(6)
F20 0.40(2) 0.106(7) 0.087(6) -0.038(5) 0.123(10) -0.154(11)
F21 0.115(7) 0.166(10) 0.095(7) -0.038(6) 0.050(6) 0.024(7)
F22 0.078(7) 0.151(11) 0.196(12) 0.054(9) -0.041(7) 0.033(7)
F23 0.090(6) 0.130(8) 0.204(11) 0.098(8) 0.093(7) 0.068(6)
F24 0.085(6) 0.106(7) 0.162(8) 0.083(6) 0.066(6) 0.053(5)
Pt1 0.0206(4) 0.0267(5) 0.0235(6) -0.0013(4) 0.0029(4) -0.0024(3)
C1 0.026(4) 0.035(7) 0.026(4) -0.001(5) 0.005(3) -0.003(4)
N1 0.026(4) 0.035(7) 0.026(4) -0.001(5) 0.005(3) -0.003(4)
C2 0.026(5) 0.037(5) 0.030(5) 0.009(4) 0.003(4) 0.001(4)
C3 0.026(5) 0.037(5) 0.030(5) 0.009(4) 0.003(4) 0.001(4)
C4 0.063(9) 0.044(8) 0.042(8) 0.013(7) 0.002(7) -0.001(7)
C5 0.052(12) 0.044(11) 0.044(11) 0.006(9) 0.007(9) 0.007(9)
C6 0.060(14) 0.029(10) 0.056(13) -0.004(9) 0.014(11) 0.005(9)
C7 0.026(5) 0.037(5) 0.030(5) 0.009(4) 0.003(4) 0.001(4)
C8 0.032(4) 0.032(4) 0.035(4) -0.004(3) 0.010(3) -0.006(3)
C9 0.032(4) 0.032(4) 0.035(4) -0.004(3) 0.010(3) -0.006(3)
C10 0.032(4) 0.032(4) 0.035(4) -0.004(3) 0.010(3) -0.006(3)
C11 0.032(4) 0.032(4) 0.035(4) -0.004(3) 0.010(3) -0.006(3)
C12 0.032(4) 0.032(4) 0.035(4) -0.004(3) 0.010(3) -0.006(3)
N2 0.032(4) 0.032(4) 0.035(4) -0.004(3) 0.010(3) -0.006(3)
C13 0.034(4) 0.038(4) 0.030(3) 0.009(3) 0.012(3) 0.009(3)
C14 0.034(4) 0.038(4) 0.030(3) 0.009(3) 0.012(3) 0.009(3)
C15 0.034(4) 0.038(4) 0.030(3) 0.009(3) 0.012(3) 0.009(3)
C16 0.034(4) 0.038(4) 0.030(3) 0.009(3) 0.012(3) 0.009(3)
C17 0.038(10) 0.050(12) 0.044(10) -0.001(9) 0.020(8) -0.011(9)
N3 0.034(4) 0.038(4) 0.030(3) 0.009(3) 0.012(3) 0.009(3)
Pt2 0.0236(4) 0.0270(7) 0.0306(4) -0.0066(4) 0.0051(3) -0.0051(4)
C18 0.051(6) 0.047(5) 0.049(5) 0.003(4) 0.007(4) 0.003(4)
C19 0.051(6) 0.047(5) 0.049(5) 0.003(4) 0.007(4) 0.003(4)
C20 0.051(6) 0.047(5) 0.049(5) 0.003(4) 0.007(4) 0.003(4)
C21 0.051(6) 0.047(5) 0.049(5) 0.003(4) 0.007(4) 0.003(4)
C22 0.051(6) 0.047(5) 0.049(5) 0.003(4) 0.007(4) 0.003(4)
C23 0.051(6) 0.047(5) 0.049(5) 0.003(4) 0.007(4) 0.003(4)
C24 0.028(4) 0.068(6) 0.038(4) -0.017(4) 0.014(3) -0.017(4)
C25 0.028(4) 0.068(6) 0.038(4) -0.017(4) 0.014(3) -0.017(4)
C26 0.028(4) 0.068(6) 0.038(4) -0.017(4) 0.014(3) -0.017(4)
C27 0.028(4) 0.068(6) 0.038(4) -0.017(4) 0.014(3) -0.017(4)
C28 0.028(4) 0.068(6) 0.038(4) -0.017(4) 0.014(3) -0.017(4)
N4 0.028(4) 0.068(6) 0.038(4) -0.017(4) 0.014(3) -0.017(4)
C29 0.025(4) 0.060(6) 0.053(5) -0.005(5) 0.012(4) -0.004(4)
C30 0.025(4) 0.060(6) 0.053(5) -0.005(5) 0.012(4) -0.004(4)
C31 0.025(4) 0.060(6) 0.053(5) -0.005(5) 0.012(4) -0.004(4)
C32 0.025(4) 0.060(6) 0.053(5) -0.005(5) 0.012(4) -0.004(4)
C33 0.025(4) 0.060(6) 0.053(5) -0.005(5) 0.012(4) -0.004(4)
N5 0.025(4) 0.060(6) 0.053(5) -0.005(5) 0.012(4) -0.004(4)
Pt2A 0.0231(4) 0.0307(6) 0.0303(6) -0.0071(4) 0.0068(4) -0.0046(4)
Pt1A 0.0329(5) 0.0329(8) 0.0308(4) -0.0104(4) 0.0112(3) -0.0141(5)
C1A 0.026(4) 0.035(7) 0.026(4) -0.001(5) 0.005(3) -0.003(4)
N1A 0.026(4) 0.035(7) 0.026(4) -0.001(5) 0.005(3) -0.003(4)
C2A 0.064(14) 0.057(14) 0.052(12) -0.016(10) 0.037(11) -0.020(11)
C3A 0.064(13) 0.028(9) 0.064(13) -0.005(9) 0.013(10) 0.005(9)
C4A 0.070(15) 0.024(9) 0.078(15) -0.006(9) 0.003(12) 0.000(9)
C5A 0.071(15) 0.030(10) 0.094(18) 0.013(11) 0.029(13) 0.012(10)
C6A 0.042(10) 0.015(7) 0.059(12) -0.001(7) 0.021(9) 0.004(7)
C7A 0.040(9) 0.040(10) 0.042(10) -0.004(7) 0.016(8) 0.011(8)
C8A 0.036(10) 0.049(11) 0.025(8) 0.003(7) 0.018(7) -0.007(8)
C9A 0.037(10) 0.081(15) 0.034(9) 0.000(9) 0.007(7) -0.003(10)
C10A 0.046(11) 0.048(11) 0.049(11) -0.025(9) 0.011(9) -0.035(9)
C11A 0.045(11) 0.051(13) 0.040(10) -0.009(9) 0.006(8) -0.007(9)
C12A 0.042(10) 0.045(10) 0.038(9) -0.006(8) 0.025(8) -0.021(8)
N2A 0.042(8) 0.036(8) 0.031(7) -0.002(6) 0.017(6) -0.005(6)
C13A 0.029(9) 0.040(10) 0.032(9) -0.006(7) 0.007(7) -0.012(7)
C14A 0.051(12) 0.066(14) 0.051(12) -0.017(10) 0.015(10) -0.005(10)
C15A 0.082(17) 0.019(8) 0.079(16) 0.002(9) 0.050(13) -0.010(9)
C16A 0.050(12) 0.049(12) 0.051(12) -0.002(9) 0.002(9) 0.000(9)
C17A 0.033(9) 0.041(10) 0.047(11) -0.020(8) 0.014(9) -0.001(8)
N3A 0.055(9) 0.029(7) 0.032(7) 0.009(6) 0.023(7) 0.000(6)
C18A 0.035(4) 0.037(4) 0.036(3) -0.003(3) 0.006(3) -0.002(3)
C19A 0.035(4) 0.037(4) 0.036(3) -0.003(3) 0.006(3) -0.002(3)
C20A 0.035(4) 0.037(4) 0.036(3) -0.003(3) 0.006(3) -0.002(3)
C21A 0.035(4) 0.037(4) 0.036(3) -0.003(3) 0.006(3) -0.002(3)
C22A 0.035(4) 0.037(4) 0.036(3) -0.003(3) 0.006(3) -0.002(3)
C23A 0.035(4) 0.037(4) 0.036(3) -0.003(3) 0.006(3) -0.002(3)
C24A 0.027(8) 0.032(8) 0.045(10) 0.015(7) 0.014(7) 0.005(7)
C25A 0.026(8) 0.054(11) 0.038(9) -0.002(8) 0.001(7) 0.002(7)
C26A 0.041(10) 0.038(10) 0.053(11) -0.016(8) -0.006(8) 0.025(8)
C27A 0.031(9) 0.032(10) 0.047(10) -0.004(8) 0.000(7) -0.020(7)
C28A 0.024(8) 0.051(10) 0.031(8) -0.015(7) 0.008(6) 0.005(7)
N4A 0.022(6) 0.034(7) 0.038(7) -0.001(6) 0.012(5) 0.000(5)
N5A 0.039(4) 0.035(4) 0.050(4) 0.007(3) 0.019(3) 0.006(3)
C29A 0.039(4) 0.035(4) 0.050(4) 0.007(3) 0.019(3) 0.006(3)
C30A 0.039(4) 0.035(4) 0.050(4) 0.007(3) 0.019(3) 0.006(3)
C31A 0.039(4) 0.035(4) 0.050(4) 0.007(3) 0.019(3) 0.006(3)
C32A 0.039(4) 0.035(4) 0.050(4) 0.007(3) 0.019(3) 0.006(3)
C33A 0.039(4) 0.035(4) 0.050(4) 0.007(3) 0.019(3) 0.006(3)

_geom_special_details            
;
 All esds (except the esd in the dihedral angle between two l.s. planes)
 are estimated using the full covariance matrix.  The cell esds are taken
 into account individually in the estimation of esds in distances, angles
 and torsion angles; correlations between esds in cell parameters are only
 used when they are defined by crystal symmetry.  An approximate (isotropic)
 treatment of cell esds is used for estimating esds involving l.s. planes.
;

loop_
_geom_bond_atom_site_label_1
_geom_bond_atom_site_label_2
_geom_bond_distance
_geom_bond_site_symmetry_2
_geom_bond_publ_flag
C101 C102 1.399(11) . ?
C101 C106 1.405(11) . ?
C101 B1 1.653(12) . ?
C102 C103 1.383(12) . ?
C103 C104 1.385(12) . ?
C103 C107 1.483(13) . ?
C104 C105 1.400(13) . ?
C105 C106 1.386(11) . ?
C105 C108 1.499(13) . ?
C107 F3A 1.09(2) . ?
C107 F3 1.285(11) . ?
C107 F1 1.344(11) . ?
C107 F2 1.353(11) . ?
C107 F1A 1.39(2) . ?
C107 F2A 1.41(2) . ?
C108 F6 1.281(15) . ?
C108 F4 1.312(13) . ?
C108 F5 1.333(14) . ?
C109 C110 1.398(11) . ?
C109 C114 1.408(11) . ?
C109 B1 1.653(12) . ?
C110 C111 1.394(11) . ?
C111 C112 1.391(12) . ?
C111 C115 1.487(10) . ?
C112 C113 1.386(12) . ?
C113 C114 1.395(11) . ?
C113 C116 1.495(10) . ?
C115 F7A 1.27(2) . ?
C115 F9A 1.30(2) . ?
C115 F8 1.302(11) . ?
C115 F7 1.329(13) . ?
C115 F9 1.343(11) . ?
C115 F8A 1.42(3) . ?
C116 F12 1.267(10) . ?
C116 F11 1.280(10) . ?
C116 F10 1.309(10) . ?
C117 C122 1.382(14) . ?
C117 C118 1.411(13) . ?
C117 B1 1.641(12) . ?
C118 C119 1.342(14) . ?
C119 C120 1.42(2) . ?
C119 C223 1.434(15) . ?
C119 C123 1.528(14) . ?
C120 C121 1.38(2) . ?
C121 C122 1.417(12) . ?
C121 C124 1.503(12) . ?
C124 F18 1.317(11) . ?
C124 F16 1.318(10) . ?
C124 F17 1.325(10) . ?
C125 C130 1.395(13) . ?
C125 C126 1.403(12) . ?
C125 B1 1.628(12) . ?
C126 C127 1.408(13) . ?
C127 C128 1.363(16) . ?
C127 C131 1.494(12) . ?
C128 C129 1.380(17) . ?
C129 C130 1.398(14) . ?
C129 C132 1.506(13) . ?
C131 F20 1.287(10) . ?
C131 F19 1.312(10) . ?
C131 F21 1.323(10) . ?
C132 F24 1.332(11) . ?
C132 F22 1.338(12) . ?
C132 F23 1.338(11) . ?
F13 C123 1.339(14) . ?
F14 C123 1.347(14) . ?
F15 C123 1.340(14) . ?
F15A C223 1.284(13) . ?
F13A C223 1.309(14) . ?
F14A C223 1.285(14) . ?
Pt1 N2 1.908(7) . ?
Pt1 C2 2.022(8) . ?
Pt1 C1 2.05(5) . ?
Pt1 N3 2.110(8) . ?
Pt1 Pt2 3.1925(18) . ?
C1 N1 1.07(4) . ?
N1 Pt2 1.99(6) 5_776 ?
C2 C3 1.3900 . ?
C2 C7 1.3900 . ?
C3 C4 1.3900 . ?
C4 C5 1.3900 . ?
C5 C6 1.3900 . ?
C6 C7 1.3900 . ?
C7 C8 1.452(11) . ?
C8 C9 1.3900 . ?
C8 N2 1.3900 . ?
C9 C10 1.3900 . ?
C10 C11 1.3900 . ?
C11 C12 1.3900 . ?
C12 C13 1.372(11) . ?
C12 N2 1.3900 . ?
C13 C14 1.3900 . ?
C13 N3 1.3900 . ?
C14 C15 1.3900 . ?
C15 C16 1.3900 . ?
C16 C17 1.3900 . ?
C17 N3 1.3900 . ?
Pt2 N4 1.923(8) . ?
Pt2 C18 2.052(10) . ?
Pt2 N5 2.083(10) . ?
C18 C19 1.3900 . ?
C18 C23 1.3900 . ?
C19 C20 1.3900 . ?
C20 C21 1.3900 . ?
C21 C22 1.3900 . ?
C22 C23 1.3900 . ?
C23 C24 1.444(14) . ?
C24 C25 1.3900 . ?
C24 N4 1.3900 . ?
C25 C26 1.3900 . ?
C26 C27 1.3900 . ?
C27 C28 1.3900 . ?
C28 N4 1.3900 . ?
C28 C29 1.469(15) . ?
C29 C30 1.3900 . ?
C29 N5 1.3900 . ?
C30 C31 1.3900 . ?
C31 C32 1.3900 . ?
C32 C33 1.3900 . ?
C33 N5 1.3900 . ?
Pt2A N4A 1.944(7) . ?
Pt2A N1A 1.95(3) . ?
Pt2A C18A 2.052(8) . ?
Pt2A N5A 2.085(8) . ?
Pt1A N2A 1.94(2) 5_776 ?
Pt1A C1A 1.97(7) . ?
Pt1A C2A 2.01(3) 5_776 ?
Pt1A N3A 2.102(14) 5_776 ?
C1A N1A 1.17(6) . ?
C2A C3A 1.37(3) . ?
C2A C7A 1.41(3) . ?
C3A C4A 1.40(3) . ?
C4A C5A 1.40(3) . ?
C5A C6A 1.41(3) . ?
C6A C7A 1.33(2) . ?
C7A C8A 1.48(2) . ?
C8A C9A 1.3900 . ?
C8A N2A 1.3900 . ?
C9A C10A 1.3900 . ?
C10A C11A 1.3900 . ?
C11A C12A 1.3900 . ?
C12A N2A 1.3900 . ?
C12A C13A 1.46(2) . ?
C13A C14A 1.33(3) . ?
C13A N3A 1.42(2) . ?
C14A C15A 1.42(3) . ?
C15A C16A 1.34(3) . ?
C16A C17A 1.42(3) . ?
C17A N3A 1.26(2) . ?
C18A C19A 1.3900 . ?
C18A C23A 1.3900 . ?
C19A C20A 1.3900 . ?
C20A C21A 1.3900 . ?
C21A C22A 1.3900 . ?
C22A C23A 1.3900 . ?
C23A C24A 1.438(10) . ?
C24A C25A 1.3900 . ?
C24A N4A 1.3900 . ?
C25A C26A 1.3900 . ?
C26A C27A 1.3900 . ?
C27A C28A 1.3900 . ?
C28A N4A 1.3900 . ?
C28A C29A 1.440(10) . ?
N5A C29A 1.3900 . ?
N5A C33A 1.3900 . ?
C29A C30A 1.3900 . ?
C30A C31A 1.3900 . ?
C31A C32A 1.3900 . ?
C32A C33A 1.3900 . ?

loop_
_geom_angle_atom_site_label_1
_geom_angle_atom_site_label_2
_geom_angle_atom_site_label_3
_geom_angle
_geom_angle_site_symmetry_1
_geom_angle_site_symmetry_3
_geom_angle_publ_flag
C102 C101 C106 115.2(7) . . ?
C102 C101 B1 123.9(7) . . ?
C106 C101 B1 120.7(7) . . ?
C103 C102 C101 122.9(8) . . ?
C102 C103 C104 120.9(8) . . ?
C102 C103 C107 118.7(8) . . ?
C104 C103 C107 120.4(8) . . ?
C103 C104 C105 117.9(8) . . ?
C106 C105 C104 120.4(8) . . ?
C106 C105 C108 118.9(9) . . ?
C104 C105 C108 120.7(8) . . ?
C105 C106 C101 122.7(8) . . ?
F3 C107 F1 105.0(11) . . ?
F3 C107 F2 104.4(10) . . ?
F1 C107 F2 98.6(9) . . ?
F3A C107 F1A 112.7(18) . . ?
F3A C107 F2A 111.0(17) . . ?
F1A C107 F2A 94.5(13) . . ?
F3A C107 C103 123(2) . . ?
F3 C107 C103 118.8(11) . . ?
F1 C107 C103 113.2(9) . . ?
F2 C107 C103 114.4(8) . . ?
F1A C107 C103 106.6(11) . . ?
F2A C107 C103 104.7(11) . . ?
F6 C108 F4 109.3(11) . . ?
F6 C108 F5 105.6(11) . . ?
F4 C108 F5 102.2(11) . . ?
F6 C108 C105 113.8(10) . . ?
F4 C108 C105 113.8(10) . . ?
F5 C108 C105 111.2(9) . . ?
C110 C109 C114 115.6(7) . . ?
C110 C109 B1 121.6(7) . . ?
C114 C109 B1 122.8(7) . . ?
C111 C110 C109 122.8(8) . . ?
C112 C111 C110 120.4(7) . . ?
C112 C111 C115 119.7(8) . . ?
C110 C111 C115 119.9(7) . . ?
C113 C112 C111 118.2(7) . . ?
C112 C113 C114 121.0(7) . . ?
C112 C113 C116 118.1(8) . . ?
C114 C113 C116 120.9(8) . . ?
C113 C114 C109 122.0(7) . . ?
F7A C115 F9A 111.3(17) . . ?
F8 C115 F7 106.7(12) . . ?
F8 C115 F9 105.7(10) . . ?
F7 C115 F9 104.4(11) . . ?
F7A C115 F8A 102.9(17) . . ?
F9A C115 F8A 102.0(14) . . ?
F7A C115 C111 117.6(16) . . ?
F9A C115 C111 111.9(14) . . ?
F8 C115 C111 115.2(11) . . ?
F7 C115 C111 111.0(14) . . ?
F9 C115 C111 113.0(11) . . ?
F8A C115 C111 109.7(12) . . ?
F12 C116 F11 107.4(9) . . ?
F12 C116 F10 104.6(9) . . ?
F11 C116 F10 102.8(9) . . ?
F12 C116 C113 115.1(8) . . ?
F11 C116 C113 112.6(8) . . ?
F10 C116 C113 113.4(8) . . ?
C122 C117 C118 116.4(9) . . ?
C122 C117 B1 120.4(8) . . ?
C118 C117 B1 123.1(9) . . ?
C119 C118 C117 126.2(13) . . ?
C118 C119 C120 115.8(12) . . ?
C118 C119 C223 147.4(15) . . ?
C120 C119 C223 96.8(12) . . ?
C118 C119 C123 118.5(13) . . ?
C120 C119 C123 125.7(11) . . ?
C121 C120 C119 121.7(11) . . ?
C120 C121 C122 119.5(12) . . ?
C120 C121 C124 124.8(11) . . ?
C122 C121 C124 115.7(10) . . ?
C117 C122 C121 120.4(10) . . ?
F18 C124 F16 104.7(10) . . ?
F18 C124 F17 103.2(10) . . ?
F16 C124 F17 104.7(9) . . ?
F18 C124 C121 115.3(8) . . ?
F16 C124 C121 113.9(9) . . ?
F17 C124 C121 113.8(10) . . ?
C130 C125 C126 115.9(9) . . ?
C130 C125 B1 122.9(8) . . ?
C126 C125 B1 121.2(8) . . ?
C125 C126 C127 121.6(9) . . ?
C128 C127 C126 121.2(10) . . ?
C128 C127 C131 120.4(10) . . ?
C126 C127 C131 118.4(10) . . ?
C127 C128 C129 118.3(10) . . ?
C128 C129 C130 121.2(10) . . ?
C128 C129 C132 120.9(10) . . ?
C130 C129 C132 117.9(10) . . ?
C125 C130 C129 121.8(10) . . ?
F20 C131 F19 107.3(10) . . ?
F20 C131 F21 106.6(9) . . ?
F19 C131 F21 103.0(8) . . ?
F20 C131 C127 111.8(9) . . ?
F19 C131 C127 114.7(9) . . ?
F21 C131 C127 112.8(10) . . ?
F24 C132 F22 105.5(11) . . ?
F24 C132 F23 105.4(9) . . ?
F22 C132 F23 106.0(10) . . ?
F24 C132 C129 113.4(10) . . ?
F22 C132 C129 113.1(10) . . ?
F23 C132 C129 112.7(11) . . ?
C125 B1 C117 114.7(7) . . ?
C125 B1 C101 108.1(6) . . ?
C117 B1 C101 106.0(7) . . ?
C125 B1 C109 109.9(7) . . ?
C117 B1 C109 106.5(6) . . ?
C101 B1 C109 111.7(7) . . ?
F13 C123 F15 103.5(12) . . ?
F13 C123 F14 102.5(12) . . ?
F15 C123 F14 103.6(12) . . ?
F13 C123 C119 116.7(12) . . ?
F15 C123 C119 115.3(11) . . ?
F14 C123 C119 113.5(12) . . ?
F15A C223 F14A 113.0(13) . . ?
F15A C223 F13A 110.4(14) . . ?
F14A C223 F13A 110.8(14) . . ?
F15A C223 C119 113.7(13) . . ?
F14A C223 C119 115.7(16) . . ?
F13A C223 C119 91.1(12) . . ?
N2 Pt1 C2 81.1(4) . . ?
N2 Pt1 C1 174.9(11) . . ?
C2 Pt1 C1 95.4(14) . . ?
N2 Pt1 N3 78.8(4) . . ?
C2 Pt1 N3 159.8(4) . . ?
C1 Pt1 N3 104.8(14) . . ?
N2 Pt1 Pt2 88.0(3) . . ?
C2 Pt1 Pt2 79.6(3) . . ?
C1 Pt1 Pt2 95.1(13) . . ?
N3 Pt1 Pt2 97.7(3) . . ?
N1 C1 Pt1 169(3) . . ?
C1 N1 Pt2 168(4) . 5_776 ?
C3 C2 C7 120.0 . . ?
C3 C2 Pt1 127.9(6) . . ?
C7 C2 Pt1 112.1(6) . . ?
C4 C3 C2 120.0 . . ?
C3 C4 C5 120.0 . . ?
C6 C5 C4 120.0 . . ?
C5 C6 C7 120.0 . . ?
C6 C7 C2 120.0 . . ?
C6 C7 C8 123.3(8) . . ?
C2 C7 C8 116.7(8) . . ?
C9 C8 N2 120.0 . . ?
C9 C8 C7 129.9(8) . . ?
N2 C8 C7 110.1(8) . . ?
C10 C9 C8 120.0 . . ?
C9 C10 C11 120.0 . . ?
C10 C11 C12 120.0 . . ?
C13 C12 C11 127.2(9) . . ?
C13 C12 N2 112.8(9) . . ?
C11 C12 N2 120.0 . . ?
C12 N2 C8 120.0 . . ?
C12 N2 Pt1 120.1(6) . . ?
C8 N2 Pt1 119.7(6) . . ?
C12 C13 C14 122.4(9) . . ?
C12 C13 N3 117.6(9) . . ?
C14 C13 N3 120.0 . . ?
C13 C14 C15 120.0 . . ?
C16 C15 C14 120.0 . . ?
C15 C16 C17 120.0 . . ?
N3 C17 C16 120.0 . . ?
C17 N3 C13 120.0 . . ?
C17 N3 Pt1 129.3(6) . . ?
C13 N3 Pt1 110.6(6) . . ?
N4 Pt2 N1 175.7(12) . 5_776 ?
N4 Pt2 C18 81.1(6) . . ?
N1 Pt2 C18 96.8(11) 5_776 . ?
N4 Pt2 N5 78.8(6) . . ?
N1 Pt2 N5 103.1(11) 5_776 . ?
C18 Pt2 N5 159.5(6) . . ?
N4 Pt2 Pt1 96.5(4) . . ?
N1 Pt2 Pt1 87.5(12) 5_776 . ?
C18 Pt2 Pt1 98.5(5) . . ?
N5 Pt2 Pt1 87.4(4) . . ?
C19 C18 C23 120.0 . . ?
C19 C18 Pt2 128.0(8) . . ?
C23 C18 Pt2 111.9(8) . . ?
C18 C19 C20 120.0 . . ?
C19 C20 C21 120.0 . . ?
C22 C21 C20 120.0 . . ?
C21 C22 C23 120.0 . . ?
C22 C23 C18 120.0 . . ?
C22 C23 C24 123.7(12) . . ?
C18 C23 C24 116.3(12) . . ?
C25 C24 N4 120.0 . . ?
C25 C24 C23 127.8(11) . . ?
N4 C24 C23 112.2(11) . . ?
C26 C25 C24 120.0 . . ?
C27 C26 C25 120.0 . . ?
C26 C27 C28 120.0 . . ?
C27 C28 N4 120.0 . . ?
C27 C28 C29 129.0(10) . . ?
N4 C28 C29 110.9(10) . . ?
C28 N4 C24 120.0 . . ?
C28 N4 Pt2 121.4(7) . . ?
C24 N4 Pt2 118.5(7) . . ?
C30 C29 N5 120.0 . . ?
C30 C29 C28 125.3(11) . . ?
N5 C29 C28 114.7(11) . . ?
C29 C30 C31 120.0 . . ?
C32 C31 C30 120.0 . . ?
C31 C32 C33 120.0 . . ?
C32 C33 N5 120.0 . . ?
C33 N5 C29 120.0 . . ?
C33 N5 Pt2 126.1(8) . . ?
C29 N5 Pt2 113.8(8) . . ?
N4A Pt2A N1A 175.9(13) . . ?
N4A Pt2A C18A 79.4(4) . . ?
N1A Pt2A C18A 96.5(13) . . ?
N4A Pt2A N5A 79.8(4) . . ?
N1A Pt2A N5A 104.3(13) . . ?
C18A Pt2A N5A 159.2(4) . . ?
N2A Pt1A C1A 177(2) 5_776 . ?
N2A Pt1A N3A 79(2) 5_776 5_776 ?
C1A Pt1A N3A 103.1(12) . 5_776 ?
C2A Pt1A N3A 160.7(8) 5_776 5_776 ?
N1A C1A Pt1A 174(5) . . ?
C1A N1A Pt2A 178(5) . . ?
C3A C2A C7A 117(2) . . ?
C2A C3A C4A 125(2) . . ?
C5A C4A C3A 117.3(18) . . ?
C4A C5A C6A 116(2) . . ?
C7A C6A C5A 127(2) . . ?
C6A C7A C2A 118.2(19) . . ?
C6A C7A C8A 126.0(17) . . ?
C2A C7A C8A 115.6(16) . . ?
C9A C8A N2A 120.0 . . ?
C9A C8A C7A 129.0(10) . . ?
N2A C8A C7A 111.0(10) . . ?
C10A C9A C8A 120.0 . . ?
C11A C10A C9A 120.0 . . ?
C12A C11A C10A 120.0 . . ?
N2A C12A C11A 120.0 . . ?
N2A C12A C13A 111.4(10) . . ?
C11A C12A C13A 128.5(10) . . ?
C12A N2A C8A 120.0 . . ?
C14A C13A N3A 120.8(17) . . ?
C14A C13A C12A 123.3(16) . . ?
N3A C13A C12A 115.5(14) . . ?
C13A C14A C15A 120.1(19) . . ?
C16A C15A C14A 117.4(19) . . ?
C15A C16A C17A 120(2) . . ?
N3A C17A C16A 122.8(18) . . ?
C17A N3A C13A 118.6(15) . . ?
C19A C18A C23A 120.0 . . ?
C19A C18A Pt2A 127.4(6) . . ?
C23A C18A Pt2A 112.6(6) . . ?
C20A C19A C18A 120.0 . . ?
C19A C20A C21A 120.0 . . ?
C22A C21A C20A 120.0 . . ?
C21A C22A C23A 120.0 . . ?
C22A C23A C18A 120.0 . . ?
C22A C23A C24A 122.7(8) . . ?
C18A C23A C24A 117.3(8) . . ?
C25A C24A N4A 120.0 . . ?
C25A C24A C23A 130.0(8) . . ?
N4A C24A C23A 110.0(8) . . ?
C26A C25A C24A 120.0 . . ?
C25A C26A C27A 120.0 . . ?
C26A C27A C28A 120.0 . . ?
N4A C28A C27A 120.0 . . ?
N4A C28A C29A 111.8(7) . . ?
C27A C28A C29A 128.2(7) . . ?
C28A N4A C24A 120.0 . . ?
C28A N4A Pt2A 119.5(5) . . ?
C24A N4A Pt2A 120.4(5) . . ?
C29A N5A C33A 120.0 . . ?
C29A N5A Pt2A 111.9(6) . . ?
C33A N5A Pt2A 128.1(6) . . ?
N5A C29A C30A 120.0 . . ?
N5A C29A C28A 116.9(8) . . ?
C30A C29A C28A 123.0(8) . . ?
C31A C30A C29A 120.0 . . ?
C30A C31A C32A 120.0 . . ?
C31A C32A C33A 120.0 . . ?
C32A C33A N5A 120.0 . . ?

loop_
_geom_torsion_atom_site_label_1
_geom_torsion_atom_site_label_2
_geom_torsion_atom_site_label_3
_geom_torsion_atom_site_label_4
_geom_torsion
_geom_torsion_site_symmetry_1
_geom_torsion_site_symmetry_2
_geom_torsion_site_symmetry_3
_geom_torsion_site_symmetry_4
_geom_torsion_publ_flag
C106 C101 C102 C103 0.9(12) . . . . ?
B1 C101 C102 C103 -174.7(8) . . . . ?
C101 C102 C103 C104 0.3(13) . . . . ?
C101 C102 C103 C107 -179.7(8) . . . . ?
C102 C103 C104 C105 -1.2(13) . . . . ?
C107 C103 C104 C105 178.8(8) . . . . ?
C103 C104 C105 C106 0.8(13) . . . . ?
C103 C104 C105 C108 -178.7(9) . . . . ?
C104 C105 C106 C101 0.5(13) . . . . ?
C108 C105 C106 C101 -180.0(9) . . . . ?
C102 C101 C106 C105 -1.3(12) . . . . ?
B1 C101 C106 C105 174.4(8) . . . . ?
C102 C103 C107 F3A -18(3) . . . . ?
C104 C103 C107 F3A 162(2) . . . . ?
C102 C103 C107 F3 160.6(14) . . . . ?
C104 C103 C107 F3 -19.4(17) . . . . ?
C102 C103 C107 F1 -75.5(13) . . . . ?
C104 C103 C107 F1 104.5(12) . . . . ?
C102 C103 C107 F2 36.4(14) . . . . ?
C104 C103 C107 F2 -143.6(10) . . . . ?
C102 C103 C107 F1A -150.8(12) . . . . ?
C104 C103 C107 F1A 29.2(15) . . . . ?
C102 C103 C107 F2A 109.8(15) . . . . ?
C104 C103 C107 F2A -70.2(15) . . . . ?
C106 C105 C108 F6 -57.5(14) . . . . ?
C104 C105 C108 F6 122.0(12) . . . . ?
C106 C105 C108 F4 176.4(10) . . . . ?
C104 C105 C108 F4 -4.1(16) . . . . ?
C106 C105 C108 F5 61.6(15) . . . . ?
C104 C105 C108 F5 -118.9(11) . . . . ?
C114 C109 C110 C111 -0.3(12) . . . . ?
B1 C109 C110 C111 177.0(8) . . . . ?
C109 C110 C111 C112 1.1(13) . . . . ?
C109 C110 C111 C115 -178.3(8) . . . . ?
C110 C111 C112 C113 -1.5(13) . . . . ?
C115 C111 C112 C113 177.9(8) . . . . ?
C111 C112 C113 C114 1.1(13) . . . . ?
C111 C112 C113 C116 -179.4(8) . . . . ?
C112 C113 C114 C109 -0.3(13) . . . . ?
C116 C113 C114 C109 -179.8(8) . . . . ?
C110 C109 C114 C113 -0.1(12) . . . . ?
B1 C109 C114 C113 -177.4(8) . . . . ?
C112 C111 C115 F7A -98(3) . . . . ?
C110 C111 C115 F7A 81(3) . . . . ?
C112 C111 C115 F9A 32(3) . . . . ?
C110 C111 C115 F9A -148(3) . . . . ?
C112 C111 C115 F8 113(2) . . . . ?
C110 C111 C115 F8 -67(2) . . . . ?
C112 C111 C115 F7 -125(2) . . . . ?
C110 C111 C115 F7 54(2) . . . . ?
C112 C111 C115 F9 -8(3) . . . . ?
C110 C111 C115 F9 171(2) . . . . ?
C112 C111 C115 F8A 145(3) . . . . ?
C110 C111 C115 F8A -36(3) . . . . ?
C112 C113 C116 F12 -170.6(10) . . . . ?
C114 C113 C116 F12 8.9(14) . . . . ?
C112 C113 C116 F11 66.0(12) . . . . ?
C114 C113 C116 F11 -114.5(11) . . . . ?
C112 C113 C116 F10 -50.2(12) . . . . ?
C114 C113 C116 F10 129.3(10) . . . . ?
C122 C117 C118 C119 1.1(14) . . . . ?
B1 C117 C118 C119 176.5(9) . . . . ?
C117 C118 C119 C120 -1.8(16) . . . . ?
C117 C118 C119 C223 -176.6(17) . . . . ?
C117 C118 C119 C123 178.4(10) . . . . ?
C118 C119 C120 C121 -0.2(17) . . . . ?
C223 C119 C120 C121 177.0(11) . . . . ?
C123 C119 C120 C121 179.6(11) . . . . ?
C119 C120 C121 C122 2.7(16) . . . . ?
C119 C120 C121 C124 -179.3(10) . . . . ?
C118 C117 C122 C121 1.6(12) . . . . ?
B1 C117 C122 C121 -174.0(8) . . . . ?
C120 C121 C122 C117 -3.4(14) . . . . ?
C124 C121 C122 C117 178.4(8) . . . . ?
C120 C121 C124 F18 147.7(11) . . . . ?
C122 C121 C124 F18 -34.3(12) . . . . ?
C120 C121 C124 F16 -91.2(13) . . . . ?
C122 C121 C124 F16 86.9(11) . . . . ?
C120 C121 C124 F17 28.8(14) . . . . ?
C122 C121 C124 F17 -153.2(9) . . . . ?
C130 C125 C126 C127 2.6(13) . . . . ?
B1 C125 C126 C127 -174.4(8) . . . . ?
C125 C126 C127 C128 -2.6(15) . . . . ?
C125 C126 C127 C131 -179.6(8) . . . . ?
C126 C127 C128 C129 1.4(16) . . . . ?
C131 C127 C128 C129 178.3(9) . . . . ?
C127 C128 C129 C130 -0.4(16) . . . . ?
C127 C128 C129 C132 -179.7(10) . . . . ?
C126 C125 C130 C129 -1.6(13) . . . . ?
B1 C125 C130 C129 175.3(9) . . . . ?
C128 C129 C130 C125 0.6(16) . . . . ?
C132 C129 C130 C125 179.9(9) . . . . ?
C128 C127 C131 F20 -92.0(13) . . . . ?
C126 C127 C131 F20 85.0(12) . . . . ?
C128 C127 C131 F19 145.7(10) . . . . ?
C126 C127 C131 F19 -37.3(13) . . . . ?
C128 C127 C131 F21 28.2(14) . . . . ?
C126 C127 C131 F21 -154.8(9) . . . . ?
C128 C129 C132 F24 -129.1(11) . . . . ?
C130 C129 C132 F24 51.6(14) . . . . ?
C128 C129 C132 F22 110.9(13) . . . . ?
C130 C129 C132 F22 -68.4(13) . . . . ?
C128 C129 C132 F23 -9.4(15) . . . . ?
C130 C129 C132 F23 171.3(10) . . . . ?
C130 C125 B1 C117 32.9(11) . . . . ?
C126 C125 B1 C117 -150.4(8) . . . . ?
C130 C125 B1 C101 -85.1(9) . . . . ?
C126 C125 B1 C101 91.6(9) . . . . ?
C130 C125 B1 C109 152.8(8) . . . . ?
C126 C125 B1 C109 -30.5(10) . . . . ?
C122 C117 B1 C125 -158.2(8) . . . . ?
C118 C117 B1 C125 26.6(11) . . . . ?
C122 C117 B1 C101 -39.0(10) . . . . ?
C118 C117 B1 C101 145.8(8) . . . . ?
C122 C117 B1 C109 80.1(9) . . . . ?
C118 C117 B1 C109 -95.1(9) . . . . ?
C102 C101 B1 C125 -148.0(8) . . . . ?
C106 C101 B1 C125 36.6(10) . . . . ?
C102 C101 B1 C117 88.5(9) . . . . ?
C106 C101 B1 C117 -86.9(9) . . . . ?
C102 C101 B1 C109 -27.1(11) . . . . ?
C106 C101 B1 C109 157.5(7) . . . . ?
C110 C109 B1 C125 -98.1(9) . . . . ?
C114 C109 B1 C125 79.1(10) . . . . ?
C110 C109 B1 C117 26.7(11) . . . . ?
C114 C109 B1 C117 -156.2(8) . . . . ?
C110 C109 B1 C101 142.0(8) . . . . ?
C114 C109 B1 C101 -40.9(11) . . . . ?
C118 C119 C123 F13 -45.4(17) . . . . ?
C120 C119 C123 F13 134.8(15) . . . . ?
C118 C119 C123 F15 76.4(15) . . . . ?
C120 C119 C123 F15 -103.3(16) . . . . ?
C118 C119 C123 F14 -164.3(13) . . . . ?
C120 C119 C123 F14 15.9(19) . . . . ?
C118 C119 C223 F15A 103(2) . . . . ?
C120 C119 C223 F15A -72.8(16) . . . . ?
C118 C119 C223 F14A -124(2) . . . . ?
C120 C119 C223 F14A 60.4(16) . . . . ?
C118 C119 C223 F13A -10(2) . . . . ?
C120 C119 C223 F13A 174.2(12) . . . . ?
Pt1 C1 N1 Pt2 -162(10) . . . 5_776 ?
C7 C2 C3 C4 0.0 . . . . ?
Pt1 C2 C3 C4 -179.1(9) . . . . ?
C2 C3 C4 C5 0.0 . . . . ?
C3 C4 C5 C6 0.0 . . . . ?
C4 C5 C6 C7 0.0 . . . . ?
C5 C6 C7 C2 0.0 . . . . ?
C5 C6 C7 C8 -178.0(12) . . . . ?
C3 C2 C7 C6 0.0 . . . . ?
Pt1 C2 C7 C6 179.3(8) . . . . ?
C3 C2 C7 C8 178.1(11) . . . . ?
Pt1 C2 C7 C8 -2.6(10) . . . . ?
C6 C7 C8 C9 -2.0(14) . . . . ?
C2 C7 C8 C9 179.9(7) . . . . ?
C6 C7 C8 N2 177.2(7) . . . . ?
C2 C7 C8 N2 -0.9(11) . . . . ?
N2 C8 C9 C10 0.0 . . . . ?
C7 C8 C9 C10 179.1(14) . . . . ?
C8 C9 C10 C11 0.0 . . . . ?
C9 C10 C11 C12 0.0 . . . . ?
C10 C11 C12 C13 179.3(13) . . . . ?
C10 C11 C12 N2 0.0 . . . . ?
C13 C12 N2 C8 -179.4(11) . . . . ?
C11 C12 N2 C8 0.0 . . . . ?
C13 C12 N2 Pt1 -3.2(11) . . . . ?
C11 C12 N2 Pt1 176.3(8) . . . . ?
C9 C8 N2 C12 0.0 . . . . ?
C7 C8 N2 C12 -179.2(11) . . . . ?
C9 C8 N2 Pt1 -176.3(8) . . . . ?
C7 C8 N2 Pt1 4.5(10) . . . . ?
C11 C12 C13 C14 5.1(14) . . . . ?
N2 C12 C13 C14 -175.6(7) . . . . ?
C11 C12 C13 N3 -174.9(7) . . . . ?
N2 C12 C13 N3 4.4(12) . . . . ?
C12 C13 C14 C15 180.0(13) . . . . ?
N3 C13 C14 C15 0.0 . . . . ?
C13 C14 C15 C16 0.0 . . . . ?
C14 C15 C16 C17 0.0 . . . . ?
C15 C16 C17 N3 0.0 . . . . ?
C16 C17 N3 C13 0.0 . . . . ?
C16 C17 N3 Pt1 -175.5(8) . . . . ?
C12 C13 N3 C17 180.0(12) . . . . ?
C14 C13 N3 C17 0.0 . . . . ?
C12 C13 N3 Pt1 -3.7(10) . . . . ?
C14 C13 N3 Pt1 176.3(7) . . . . ?
C23 C18 C19 C20 0.0 . . . . ?
Pt2 C18 C19 C20 176.4(14) . . . . ?
C18 C19 C20 C21 0.0 . . . . ?
C19 C20 C21 C22 0.0 . . . . ?
C20 C21 C22 C23 0.0 . . . . ?
C21 C22 C23 C18 0.0 . . . . ?
C21 C22 C23 C24 -178.8(16) . . . . ?
C19 C18 C23 C22 0.0 . . . . ?
Pt2 C18 C23 C22 -177.0(11) . . . . ?
C19 C18 C23 C24 178.9(15) . . . . ?
Pt2 C18 C23 C24 1.9(13) . . . . ?
C22 C23 C24 C25 -5.0(19) . . . . ?
C18 C23 C24 C25 176.1(9) . . . . ?
C22 C23 C24 N4 176.8(9) . . . . ?
C18 C23 C24 N4 -2.0(14) . . . . ?
N4 C24 C25 C26 0.0 . . . . ?
C23 C24 C25 C26 -178.0(16) . . . . ?
C24 C25 C26 C27 0.0 . . . . ?
C25 C26 C27 C28 0.0 . . . . ?
C26 C27 C28 N4 0.0 . . . . ?
C26 C27 C28 C29 -175.0(14) . . . . ?
C27 C28 N4 C24 0.0 . . . . ?
C29 C28 N4 C24 175.8(12) . . . . ?
C27 C28 N4 Pt2 177.1(9) . . . . ?
C29 C28 N4 Pt2 -7.1(12) . . . . ?
C25 C24 N4 C28 0.0 . . . . ?
C23 C24 N4 C28 178.3(14) . . . . ?
C25 C24 N4 Pt2 -177.2(8) . . . . ?
C23 C24 N4 Pt2 1.2(12) . . . . ?
C27 C28 C29 C30 -2.0(16) . . . . ?
N4 C28 C29 C30 -177.3(8) . . . . ?
C27 C28 C29 N5 178.4(8) . . . . ?
N4 C28 C29 N5 3.0(13) . . . . ?
N5 C29 C30 C31 0.0 . . . . ?
C28 C29 C30 C31 -179.7(15) . . . . ?
C29 C30 C31 C32 0.0 . . . . ?
C30 C31 C32 C33 0.0 . . . . ?
C31 C32 C33 N5 0.0 . . . . ?
C32 C33 N5 C29 0.0 . . . . ?
C32 C33 N5 Pt2 177.8(10) . . . . ?
C30 C29 N5 C33 0.0 . . . . ?
C28 C29 N5 C33 179.7(13) . . . . ?
C30 C29 N5 Pt2 -178.0(9) . . . . ?
C28 C29 N5 Pt2 1.7(11) . . . . ?
C7A C2A C3A C4A 0(3) . . . . ?
Pt1A C2A C3A C4A -177.0(18) 5_776 . . . ?
C2A C3A C4A C5A 2(4) . . . . ?
C3A C4A C5A C6A 0(3) . . . . ?
C4A C5A C6A C7A -4(3) . . . . ?
C5A C6A C7A C2A 6(3) . . . . ?
C5A C6A C7A C8A -179.3(18) . . . . ?
C3A C2A C7A C6A -4(3) . . . . ?
Pt1A C2A C7A C6A 174.0(14) 5_776 . . . ?
C3A C2A C7A C8A -178.8(16) . . . . ?
Pt1A C2A C7A C8A -1(2) 5_776 . . . ?
C6A C7A C8A C9A 8(2) . . . . ?
C2A C7A C8A C9A -177.4(12) . . . . ?
C6A C7A C8A N2A -172.3(16) . . . . ?
C2A C7A C8A N2A 2.5(18) . . . . ?
N2A C8A C9A C10A 0.0 . . . . ?
C7A C8A C9A C10A 179.9(14) . . . . ?
C8A C9A C10A C11A 0.0 . . . . ?
C9A C10A C11A C12A 0.0 . . . . ?
C10A C11A C12A N2A 0.0 . . . . ?
C10A C11A C12A C13A 176.9(13) . . . . ?
C11A C12A N2A C8A 0.0 . . . . ?
C13A C12A N2A C8A -177.4(11) . . . . ?
C11A C12A N2A Pt1A -177.1(8) . . . 5_776 ?
C13A C12A N2A Pt1A 5.5(12) . . . 5_776 ?
C9A C8A N2A C12A 0.0 . . . . ?
C7A C8A N2A C12A -179.9(12) . . . . ?
C9A C8A N2A Pt1A 177.2(7) . . . 5_776 ?
C7A C8A N2A Pt1A -2.7(10) . . . 5_776 ?
N2A C12A C13A C14A 170.5(16) . . . . ?
C11A C12A C13A C14A -7(2) . . . . ?
N2A C12A C13A N3A -3.2(17) . . . . ?
C11A C12A C13A N3A 179.7(10) . . . . ?
N3A C13A C14A C15A -4(3) . . . . ?
C12A C13A C14A C15A -177.2(17) . . . . ?
C13A C14A C15A C16A 2(3) . . . . ?
C14A C15A C16A C17A 0(3) . . . . ?
C15A C16A C17A N3A 1(3) . . . . ?
C16A C17A N3A C13A -3(3) . . . . ?
C16A C17A N3A Pt1A 175.1(14) . . . 5_776 ?
C14A C13A N3A C17A 4(3) . . . . ?
C12A C13A N3A C17A 178.1(15) . . . . ?
C14A C13A N3A Pt1A -173.9(15) . . . 5_776 ?
C12A C13A N3A Pt1A -0.1(18) . . . 5_776 ?
C23A C18A C19A C20A 0.0 . . . . ?
Pt2A C18A C19A C20A -178.7(10) . . . . ?
C18A C19A C20A C21A 0.0 . . . . ?
C19A C20A C21A C22A 0.0 . . . . ?
C20A C21A C22A C23A 0.0 . . . . ?
C21A C22A C23A C18A 0.0 . . . . ?
C21A C22A C23A C24A -178.6(12) . . . . ?
C19A C18A C23A C22A 0.0 . . . . ?
Pt2A C18A C23A C22A 178.9(8) . . . . ?
C19A C18A C23A C24A 178.7(11) . . . . ?
Pt2A C18A C23A C24A -2.4(9) . . . . ?
C22A C23A C24A C25A 2.3(15) . . . . ?
C18A C23A C24A C25A -176.4(7) . . . . ?
C22A C23A C24A N4A -176.9(7) . . . . ?
C18A C23A C24A N4A 4.5(10) . . . . ?
N4A C24A C25A C26A 0.0 . . . . ?
C23A C24A C25A C26A -179.1(13) . . . . ?
C24A C25A C26A C27A 0.0 . . . . ?
C25A C26A C27A C28A 0.0 . . . . ?
C26A C27A C28A N4A 0.0 . . . . ?
C26A C27A C28A C29A -179.3(12) . . . . ?
C27A C28A N4A C24A 0.0 . . . . ?
C29A C28A N4A C24A 179.4(10) . . . . ?
C27A C28A N4A Pt2A -176.0(7) . . . . ?
C29A C28A N4A Pt2A 3.4(11) . . . . ?
C25A C24A N4A C28A 0.0 . . . . ?
C23A C24A N4A C28A 179.2(11) . . . . ?
C25A C24A N4A Pt2A 176.0(7) . . . . ?
C23A C24A N4A Pt2A -4.8(9) . . . . ?
C33A N5A C29A C30A 0.0 . . . . ?
Pt2A N5A C29A C30A -178.5(7) . . . . ?
C33A N5A C29A C28A 178.3(12) . . . . ?
Pt2A N5A C29A C28A -0.2(10) . . . . ?
N4A C28A C29A N5A -1.9(12) . . . . ?
C27A C28A C29A N5A 177.5(7) . . . . ?
N4A C28A C29A C30A 176.3(7) . . . . ?
C27A C28A C29A C30A -4.3(13) . . . . ?
N5A C29A C30A C31A 0.0 . . . . ?
C28A C29A C30A C31A -178.2(13) . . . . ?
C29A C30A C31A C32A 0.0 . . . . ?
C30A C31A C32A C33A 0.0 . . . . ?
C31A C32A C33A N5A 0.0 . . . . ?
C29A N5A C33A C32A 0.0 . . . . ?
Pt2A N5A C33A C32A 178.2(9) . . . . ?

_refine_diff_density_max         2.322
_refine_diff_density_min         -2.925
_refine_diff_density_rms         0.160

_shelx_res_file                  
;
TITL xna3 P -1 R = 0.17 New:C2/c
    shelx.res
    created by SHELXL-2018/3 at 21:58:29 on 08-Dec-2022
CELL  0.71073  37.8770  19.7175  16.6230   90.000  102.157   90.000
ZERR     4.00   0.0040   0.0019   0.0020    0.000    0.011    0.000
LATT   7
SYMM  - X,   Y, 1/2 - Z
SFAC  C    H    B    N    F    PT
UNIT  520 272 8 40 192 16
MERG   2

OMIT     3   1   0
OMIT     1   1   1
OMIT    -1   1   1
OMIT     0   2   0
OMIT    12   8   2
SADI F1 F2 F2 F3 F3 F1 F1A F2A F2A F3A F3A F1A
SADI F7 F8 F8 F9 F9 F7 F7A F8A F8A F9A F9A F7A
SADI F10 F11 F11 F12 F12 F10
SADI F13 F14 F14 F15 F15 F13 F13A F14A F14A F15A F15A F13A
SADI F16 F17 F17 F18 F18 F16 F19 F20 F20 F21 F21 F19
SADI F22 F23 F23 F24 F24 F22
SADI F1 C107 F2 C107 F3 C107 F7 C115 F8 C115 F9 C115
SADI F10 C116 F11 C116 F12 C116
SADI F13 C123 F14 C123 F15 C123 F13A C223 F14A C223 F15A C223
SADI F16 C124 F17 C124 F18 C124 F19 C131 F20 C131 F21 C131
SADI F22 C132 F23 C132 F24 C132
SADI F16 C121 F17 C121 F18 C121 F13 C119 F14 C119 F15 C119
SADI C119 C123 C119 C223 C121 C124 C129 C132 C127 C131 C111 C115 C113 C116
ISOR 0.01 0.01 C1A  C4 C13 C15 C22A C123 C124 C223 N2 F3A
EADP C13 C14 C15 C16 N3
EADP C18A C19A C20A C21A C22A C23A
EADP C23 C22 C21 C20 C19 C18
EADP C24 C25 C26 C27 C28 N4
EADP C12 C11 C10 C9 C8 N2
EADP C29 C30 C31 C32 C33 N5
EADP C29A C30A C31A C32A C33A N5A
EADP C7 C2 C3
EADP N1 C1 N1A C1A
MORE -1
FMAP   2
PLAN   20
SIZE     0.136   0.252   0.310
ACTA
CONF
L.S.   8
TEMP  -123.15
WGHT    0.000000  304.540802
FVAR       0.01486   0.48808   0.64390   0.52750   0.56867
C101  1    0.805221    0.497543    0.526633    11.00000    0.03552    0.02540 =
         0.02705   -0.00345    0.00362    0.00129
C102  1    0.767458    0.498953    0.507426    11.00000    0.03368    0.03328 =
         0.03134   -0.00364    0.00687    0.00444
AFIX  43
H102  2    0.755681    0.541329    0.494603    11.00000   -1.20000
AFIX   0
C103  1    0.746506    0.441364    0.506281    11.00000    0.03641    0.04043 =
         0.03462    0.00036    0.00528   -0.00537
C104  1    0.762302    0.378391    0.524899    11.00000    0.04790    0.02804 =
         0.03866    0.00096    0.00491   -0.00913
AFIX  43
H104  2    0.747965    0.338894    0.525188    11.00000   -1.20000
AFIX   0
C105  1    0.800062    0.374754    0.543283    11.00000    0.04894    0.02611 =
         0.03736    0.00367    0.00042   -0.00558
C106  1    0.820629    0.432959    0.543641    11.00000    0.03577    0.02612 =
         0.03507   -0.00065    0.00225    0.00033
AFIX  43
H106  2    0.846198    0.428996    0.555896    11.00000   -1.20000
AFIX   0
C107  1    0.706645    0.448259    0.484717    11.00000    0.03982    0.05212 =
         0.08757    0.00481    0.01611   -0.00325
C108  1    0.818905    0.308013    0.562241    11.00000    0.06565    0.02634 =
         0.08706    0.00527   -0.00410   -0.00270
C109  1    0.810401    0.629699    0.480277    11.00000    0.03080    0.02744 =
         0.03266   -0.00065    0.00352   -0.00281
C110  1    0.814050    0.696555    0.508861    11.00000    0.03322    0.02676 =
         0.03292   -0.00020    0.00758   -0.00439
AFIX  43
H110  2    0.827770    0.704891    0.562713    11.00000   -1.20000
AFIX   0
C111  1    0.798416    0.751495    0.461717    11.00000    0.02635    0.03003 =
         0.04521    0.00165    0.00830    0.00119
C112  1    0.777601    0.741309    0.383136    11.00000    0.03496    0.04165 =
         0.03743    0.01400    0.00436    0.00970
AFIX  43
H112  2    0.766376    0.778368    0.351129    11.00000   -1.20000
AFIX   0
C113  1    0.773669    0.675667    0.352764    11.00000    0.03338    0.03969 =
         0.03188    0.00001    0.00510    0.00017
C114  1    0.789600    0.621014    0.400174    11.00000    0.04012    0.02451 =
         0.03243   -0.00479    0.00577   -0.00362
AFIX  43
H114  2    0.786310    0.576591    0.377717    11.00000   -1.20000
AFIX   0
C115  1    0.804271    0.821495    0.495221    11.00000    0.04622    0.02607 =
         0.05207    0.00544    0.01070    0.00148
C116  1    0.751611    0.664933    0.267942    11.00000    0.05430    0.05392 =
         0.04787    0.00584   -0.00237   -0.00208
C117  1    0.836524    0.589516    0.632625    11.00000    0.05292    0.02433 =
         0.03618   -0.00218   -0.00210    0.01499
C118  1    0.868677    0.619370    0.676725    11.00000    0.08050    0.02462 =
         0.04716   -0.00729   -0.02327    0.00883
AFIX  43
H118  2    0.888063    0.623313    0.648885    11.00000   -1.20000
AFIX   0
C119  1    0.874492    0.642726    0.754221    11.00000    0.13158    0.04105 =
         0.04489   -0.00853   -0.02162    0.00940
C120  1    0.844829    0.638079    0.793485    11.00000    0.20934    0.03619 =
         0.03693   -0.00380   -0.04391    0.02312
AFIX  43
H120  2    0.847535    0.653800    0.848468    11.00000   -1.20000
AFIX   0
C121  1    0.812094    0.611310    0.753960    11.00000    0.13125    0.03969 =
         0.03348    0.01455    0.02602    0.03782
C122  1    0.808309    0.585121    0.673216    11.00000    0.07608    0.03335 =
         0.02849   -0.00137    0.00422    0.02143
AFIX  43
H122  2    0.786249    0.564427    0.646849    11.00000   -1.20000
AFIX   0
C124  1    0.779349    0.605371    0.791182    11.00000    0.12143    0.07045 =
         0.05167    0.01009    0.03125    0.03520
C125  1    0.868018    0.546991    0.506573    11.00000    0.03721    0.02714 =
         0.04446   -0.00754    0.00799   -0.00357
C126  1    0.871181    0.556341    0.424723    11.00000    0.04071    0.03534 =
         0.05164   -0.00926    0.01626   -0.01310
AFIX  43
H126  2    0.852107    0.577882    0.387145    11.00000   -1.20000
AFIX   0
C127  1    0.901947    0.534565    0.396939    11.00000    0.05046    0.04046 =
         0.06359   -0.00786    0.02787   -0.00639
C128  1    0.930534    0.505848    0.449436    11.00000    0.05531    0.03828 =
         0.10890    0.00489    0.04340   -0.00282
AFIX  43
H128  2    0.951455    0.492155    0.430654    11.00000   -1.20000
AFIX   0
C129  1    0.928308    0.497172    0.530568    11.00000    0.04336    0.03592 =
         0.10024    0.01591    0.02628    0.00518
C130  1    0.897733    0.517579    0.558849    11.00000    0.04047    0.03076 =
         0.07084    0.00947    0.01464    0.00517
AFIX  43
H130  2    0.897170    0.511248    0.615219    11.00000   -1.20000
AFIX   0
C131  1    0.903401    0.546818    0.309009    11.00000    0.07370    0.07359 =
         0.07404   -0.02419    0.04084   -0.03142
C132  1    0.959025    0.466024    0.591752    11.00000    0.05358    0.07803 =
         0.15246    0.04266    0.04079    0.02340
B1    3    0.830897    0.566066    0.536070    11.00000    0.03367    0.02559 =
         0.03347   -0.00351    0.00544    0.00034
PART  1
F1    5    0.692769    0.474618    0.545881    31.00000    0.04421    0.18151 =
         0.08912   -0.00444    0.03303    0.02676
F2    5    0.694410    0.495264    0.426223    31.00000    0.02854    0.09666 =
         0.07997    0.03075   -0.00597   -0.00259
F3    5    0.687423    0.395389    0.460974    31.00000    0.03976    0.04658 =
         0.32290   -0.01374   -0.00600   -0.01149
PART  2
F1A   5    0.692719    0.396511    0.525678   -31.00000    0.02551    0.09622 =
         0.05976    0.01999    0.00718   -0.01133
F2A   5    0.696311    0.417694    0.406299   -31.00000    0.02614    0.16917 =
         0.05815   -0.03259   -0.01293   -0.02135
F3A   5    0.692697    0.496354    0.486783   -31.00000    0.10756    0.10969 =
         0.13013   -0.00512    0.01925    0.00826
PART  0
F4    5    0.796973    0.256946    0.564722    11.00000    0.09666    0.02702 =
         0.19680    0.02367    0.01226   -0.00651
F5    5    0.839398    0.307533    0.638000    11.00000    0.15928    0.05636 =
         0.11504    0.01647   -0.06538    0.03219
F6    5    0.840174    0.293228    0.514263    11.00000    0.15090    0.07443 =
         0.14075    0.03060    0.06819    0.07345
PART  1
F7    5    0.839284    0.834924    0.519475    51.00000    0.04477    0.03590 =
         0.12746   -0.01997    0.02063   -0.00960
F8    5    0.789532    0.834537    0.557588    51.00000    0.08282    0.03634 =
         0.09284   -0.01633    0.06581   -0.00312
F9    5    0.791948    0.869518    0.439022    51.00000    0.14026    0.02627 =
         0.07364    0.00427   -0.01263    0.00603
PART  2
F9A   5    0.776734    0.860349    0.468104   -51.00000    0.06030    0.04203 =
         0.15796   -0.02242   -0.01276    0.02999
F8A   5    0.805367    0.820684    0.581022   -51.00000    0.12743    0.03083 =
         0.06588   -0.01436    0.04603    0.01805
F7A   5    0.833689    0.850777    0.490830   -51.00000    0.08048    0.04836 =
         0.09122   -0.03617    0.06737   -0.03250
PART  0
F10   5    0.719932    0.694277    0.255669    11.00000    0.09235    0.17135 =
         0.07668   -0.00739   -0.03643    0.04167
F11   5    0.765976    0.691612    0.212357    11.00000    0.15598    0.24854 =
         0.03190   -0.00624    0.00904   -0.10589
F12   5    0.744822    0.603542    0.248072    11.00000    0.23874    0.05459 =
         0.09259   -0.00720   -0.10876   -0.00446
PART  1
F13   5    0.940319    0.636112    0.781356    41.00000    0.05882    0.09498 =
         0.12299   -0.06451   -0.00943    0.00091
F14   5    0.917651    0.677951    0.874756    41.00000    0.09034    0.13864 =
         0.04294   -0.01116   -0.02815   -0.03023
F15   5    0.918080    0.734267    0.766924    41.00000    0.09091    0.06700 =
         0.10785    0.01708   -0.01876   -0.03494
C123  1    0.911636    0.671831    0.792284    41.00000    0.05786    0.04527 =
         0.04303   -0.00906   -0.00464   -0.00011
PART  2
F15A  5    0.890630    0.738651    0.829199   -41.00000    0.07859    0.03697 =
         0.09133   -0.03401   -0.02897   -0.00469
F13A  5    0.925134    0.671645    0.781071   -41.00000    0.03360    0.05961 =
         0.14250   -0.05844   -0.01276   -0.01044
F14A  5    0.906186    0.643622    0.888650   -41.00000    0.13789    0.09319 =
         0.07166    0.01207   -0.06817   -0.03109
C223  1    0.898661    0.676243    0.820229   -41.00000    0.06991    0.06864 =
         0.06638   -0.00405    0.01311    0.00134
PART  0
F16   5    0.777122    0.547294    0.829001    11.00000    0.23389    0.09074 =
         0.12941    0.07408    0.10416    0.06048
F17   5    0.777587    0.652321    0.847246    11.00000    0.35694    0.11383 =
         0.11579   -0.01469    0.14927    0.06220
F18   5    0.748104    0.611458    0.739051    11.00000    0.14221    0.19240 =
         0.09020    0.05448    0.07976    0.07470
F19   5    0.872414    0.539673    0.256774    11.00000    0.09832    0.12507 =
         0.06802    0.00840    0.02696   -0.00498
F20   5    0.915314    0.606541    0.298179    11.00000    0.39724    0.10618 =
         0.08666   -0.03765    0.12318   -0.15384
F21   5    0.924648    0.503442    0.281172    11.00000    0.11476    0.16639 =
         0.09547   -0.03754    0.04997    0.02389
F22   5    0.975862    0.510330    0.647903    11.00000    0.07787    0.15104 =
         0.19599    0.05374   -0.04068    0.03269
F23   5    0.984570    0.439937    0.556193    11.00000    0.08953    0.13038 =
         0.20406    0.09812    0.09312    0.06802
F24   5    0.948794    0.415290    0.634572    11.00000    0.08529    0.10570 =
         0.16197    0.08296    0.06625    0.05304
PART  1
PT1   6    0.981074    0.931954    0.344124    21.00000    0.02062    0.02674 =
         0.02350   -0.00129    0.00293   -0.00240
C1    1    1.015322    0.998798    0.416692    21.00000    0.02577    0.03470 =
         0.02602   -0.00099    0.00507   -0.00349
N1    4    1.037353    1.027106    0.452171    21.00000    0.02577    0.03470 =
         0.02602   -0.00099    0.00507   -0.00349
AFIX  66
C2    1    1.003057    0.847798    0.403973    21.00000    0.02573    0.03691 =
         0.02965    0.00942    0.00349    0.00056
C3    1    1.029487    0.844095    0.475874    21.00000    0.02573    0.03691 =
         0.02965    0.00942    0.00349    0.00056
AFIX  43
H3    2    1.039109    0.884493    0.503086    21.00000   -1.20000
AFIX  65
C4    1    1.041838    0.781283    0.507959    21.00000    0.06345    0.04413 =
         0.04178    0.01313    0.00171   -0.00082
AFIX  43
H4    2    1.059902    0.778752    0.557100    21.00000   -1.20000
AFIX  65
C5    1    1.027760    0.722175    0.468143    21.00000    0.05191    0.04376 =
         0.04389    0.00640    0.00692    0.00725
AFIX  43
H5    2    1.036202    0.679246    0.490072    21.00000   -1.20000
AFIX  65
C6    1    1.001330    0.725877    0.396242    21.00000    0.06038    0.02918 =
         0.05597   -0.00448    0.01405    0.00494
AFIX  43
H6    2    0.991708    0.685479    0.369030    21.00000   -1.20000
AFIX  65
C7    1    0.988978    0.788688    0.364156    21.00000    0.02573    0.03691 =
         0.02965    0.00942    0.00349    0.00056
AFIX  66
C8    1    0.960664    0.796712    0.290865    21.00000    0.03215    0.03234 =
         0.03455   -0.00449    0.01007   -0.00581
C9    1    0.941666    0.747923    0.238712    21.00000    0.03215    0.03234 =
         0.03455   -0.00449    0.01007   -0.00581
AFIX  43
H9    2    0.946925    0.701191    0.248738    21.00000   -1.20000
AFIX  65
C10   1    0.914975    0.767508    0.171890    21.00000    0.03215    0.03234 =
         0.03455   -0.00449    0.01007   -0.00581
AFIX  43
H10   2    0.901991    0.734163    0.136246    21.00000   -1.20000
AFIX  65
C11   1    0.907281    0.835884    0.157221    21.00000    0.03215    0.03234 =
         0.03455   -0.00449    0.01007   -0.00581
AFIX  43
H11   2    0.889039    0.849269    0.111551    21.00000   -1.20000
AFIX  65
C12   1    0.926278    0.884674    0.209373    21.00000    0.03215    0.03234 =
         0.03455   -0.00449    0.01007   -0.00581
N2    4    0.952970    0.865089    0.276196    21.00000    0.03215    0.03234 =
         0.03455   -0.00449    0.01007   -0.00581
AFIX  66
C13   1    0.922260    0.953751    0.203118    21.00000    0.03392    0.03825 =
         0.03032    0.00857    0.01189    0.00935
C14   1    0.895486    0.984283    0.144185    21.00000    0.03392    0.03825 =
         0.03032    0.00857    0.01189    0.00935
AFIX  43
H14   2    0.879125    0.957123    0.106333    21.00000   -1.20000
AFIX  65
C15   1    0.892651    1.054553    0.140636    21.00000    0.03392    0.03825 =
         0.03032    0.00857    0.01189    0.00935
AFIX  43
H15   2    0.874352    1.075420    0.100359    21.00000   -1.20000
AFIX  65
C16   1    0.916589    1.094292    0.196020    21.00000    0.03392    0.03825 =
         0.03032    0.00857    0.01189    0.00935
AFIX  43
H16   2    0.914652    1.142318    0.193594    21.00000   -1.20000
AFIX  65
C17   1    0.943363    1.063761    0.254953    21.00000    0.03819    0.05049 =
         0.04360   -0.00077    0.01976   -0.01088
AFIX  43
H17   2    0.959724    1.090921    0.292805    21.00000   -1.20000
AFIX  65
N3    4    0.946199    0.993491    0.258503    21.00000    0.03392    0.03825 =
         0.03032    0.00857    0.01189    0.00935
AFIX   0
PT2   6    0.929466    0.912093    0.471396    21.00000    0.02357    0.02704 =
         0.03061   -0.00655    0.00509   -0.00506
AFIX  66
C18   1    0.950290    0.822226    0.522928    21.00000    0.05082    0.04666 =
         0.04948    0.00340    0.00726    0.00279
C19   1    0.979178    0.812664    0.588973    21.00000    0.05082    0.04666 =
         0.04948    0.00340    0.00726    0.00279
AFIX  43
H19   2    0.992684    0.850557    0.613914    21.00000   -1.20000
AFIX  65
C20   1    0.988303    0.747660    0.618525    21.00000    0.05082    0.04666 =
         0.04948    0.00340    0.00726    0.00279
AFIX  43
H20   2    1.008046    0.741125    0.663664    21.00000   -1.20000
AFIX  65
C21   1    0.968541    0.692217    0.582032    21.00000    0.05082    0.04666 =
         0.04948    0.00340    0.00726    0.00279
AFIX  43
H21   2    0.974778    0.647790    0.602230    21.00000   -1.20000
AFIX  65
C22   1    0.939654    0.701778    0.515988    21.00000    0.05082    0.04666 =
         0.04948    0.00340    0.00726    0.00279
AFIX  43
H22   2    0.926148    0.663886    0.491047    21.00000   -1.20000
AFIX  65
C23   1    0.930528    0.766782    0.486435    21.00000    0.05082    0.04666 =
         0.04948    0.00340    0.00726    0.00279
AFIX  66
C24   1    0.900584    0.781444    0.419221    21.00000    0.02832    0.06840 =
         0.03836   -0.01666    0.01355   -0.01719
C25   1    0.877988    0.735523    0.369752    21.00000    0.02832    0.06840 =
         0.03836   -0.01666    0.01355   -0.01719
AFIX  43
H25   2    0.881006    0.688218    0.379709    21.00000   -1.20000
AFIX  65
C26   1    0.850978    0.758816    0.305715    21.00000    0.02832    0.06840 =
         0.03836   -0.01666    0.01355   -0.01719
AFIX  43
H26   2    0.835535    0.727431    0.271906    21.00000   -1.20000
AFIX  65
C27   1    0.846562    0.828031    0.291147    21.00000    0.02832    0.06840 =
         0.03836   -0.01666    0.01355   -0.01719
AFIX  43
H27   2    0.828101    0.843951    0.247381    21.00000   -1.20000
AFIX  65
C28   1    0.869156    0.873953    0.340615    21.00000    0.02832    0.06840 =
         0.03836   -0.01666    0.01355   -0.01719
N4    4    0.896167    0.850661    0.404652    21.00000    0.02832    0.06840 =
         0.03836   -0.01666    0.01355   -0.01719
AFIX  66
C29   1    0.867613    0.948384    0.340127    21.00000    0.02489    0.05955 =
         0.05275   -0.00482    0.01221   -0.00430
C30   1    0.842730    0.987463    0.286102    21.00000    0.02489    0.05955 =
         0.05275   -0.00482    0.01221   -0.00430
AFIX  43
H30   2    0.824765    0.966102    0.245502    21.00000   -1.20000
AFIX  65
C31   1    0.844132    1.057798    0.291479    21.00000    0.02489    0.05955 =
         0.05275   -0.00482    0.01221   -0.00430
AFIX  43
H31   2    0.827126    1.084507    0.254555    21.00000   -1.20000
AFIX  65
C32   1    0.870418    1.089053    0.350883    21.00000    0.02489    0.05955 =
         0.05275   -0.00482    0.01221   -0.00430
AFIX  43
H32   2    0.871377    1.137124    0.354558    21.00000   -1.20000
AFIX  65
C33   1    0.895302    1.049975    0.404909    21.00000    0.02489    0.05955 =
         0.05275   -0.00482    0.01221   -0.00430
AFIX  43
H33   2    0.913267    1.071337    0.445509    21.00000   -1.20000
AFIX  65
N5    4    0.893900    0.979640    0.399532    21.00000    0.02489    0.05955 =
         0.05275   -0.00482    0.01221   -0.00430
PART  2
AFIX   0
PT2A  6    0.976077    0.948761    0.320751   -21.00000    0.02315    0.03072 =
         0.03030   -0.00713    0.00680   -0.00461
PT1A  6    1.075391    1.060099    0.533673   -21.00000    0.03291    0.03290 =
         0.03083   -0.01045    0.01122   -0.01406
C1A   1    1.035103    1.017906    0.454967   -21.00000    0.02577    0.03470 =
         0.02602   -0.00099    0.00507   -0.00349
N1A   4    1.013442    0.992116    0.403468   -21.00000    0.02577    0.03470 =
         0.02602   -0.00099    0.00507   -0.00349
C2A   1    0.902393    1.027425    0.417429   -21.00000    0.06393    0.05685 =
         0.05220   -0.01629    0.03707   -0.02038
C3A   1    0.911292    1.093410    0.438927   -21.00000    0.06389    0.02841 =
         0.06372   -0.00542    0.01283    0.00528
AFIX  43
H3A   2    0.931732    1.100807    0.482145   -21.00000   -1.20000
AFIX   0
C4A   1    0.892709    1.150780    0.402377   -21.00000    0.07015    0.02418 =
         0.07755   -0.00646    0.00312    0.00011
AFIX  43
H4A   2    0.900588    1.195292    0.419215   -21.00000   -1.20000
AFIX   0
C5A   1    0.862056    1.139864    0.340028   -21.00000    0.07092    0.03050 =
         0.09369    0.01282    0.02877    0.01169
AFIX  43
H5A   2    0.848160    1.176212    0.312167   -21.00000   -1.20000
AFIX   0
C6A   1    0.853189    1.071558    0.321355   -21.00000    0.04202    0.01525 =
         0.05913   -0.00109    0.02109    0.00449
AFIX  43
H6A   2    0.831534    1.063225    0.281950   -21.00000   -1.20000
AFIX   0
C7A   1    0.872088    1.017296    0.353341   -21.00000    0.03963    0.04044 =
         0.04240   -0.00395    0.01563    0.01138
AFIX  66
C8A   1    0.862555    0.945472    0.332342   -21.00000    0.03605    0.04918 =
         0.02526    0.00275    0.01821   -0.00735
C9A   1    0.835270    0.919576    0.270724   -21.00000    0.03701    0.08093 =
         0.03422   -0.00003    0.00721   -0.00335
AFIX  43
H9A   2    0.819620    0.949535    0.235143   -21.00000   -1.20000
AFIX  65
C10A  1    0.830885    0.849846    0.261164   -21.00000    0.04596    0.04823 =
         0.04877   -0.02532    0.01098   -0.03489
AFIX  43
H10A  2    0.812237    0.832147    0.219050   -21.00000   -1.20000
AFIX  65
C11A  1    0.853785    0.806012    0.313222   -21.00000    0.04486    0.05147 =
         0.03982   -0.00851    0.00637   -0.00667
AFIX  43
H11A  2    0.850788    0.758354    0.306688   -21.00000   -1.20000
AFIX  65
C12A  1    0.881070    0.831907    0.374841   -21.00000    0.04214    0.04513 =
         0.03820   -0.00562    0.02497   -0.02068
N2A   4    0.885455    0.901637    0.384402   -21.00000    0.04246    0.03623 =
         0.03126   -0.00240    0.01691   -0.00499
AFIX   0
C13A  1    0.906643    0.795065    0.437645   -21.00000    0.02885    0.03966 =
         0.03200   -0.00567    0.00723   -0.01176
C14A  1    0.904932    0.728314    0.449247   -21.00000    0.05134    0.06565 =
         0.05116   -0.01729    0.01512   -0.00470
AFIX  43
H14A  2    0.887024    0.702049    0.414115   -21.00000   -1.20000
AFIX   0
C15A  1    0.929797    0.696493    0.513928   -21.00000    0.08226    0.01927 =
         0.07949    0.00162    0.04961   -0.00963
AFIX  43
H15A  2    0.929478    0.648828    0.522080   -21.00000   -1.20000
AFIX   0
C16A  1    0.953799    0.736344    0.563179   -21.00000    0.04968    0.04929 =
         0.05139   -0.00235    0.00216   -0.00016
AFIX  43
H16A  2    0.970794    0.716962    0.607452   -21.00000   -1.20000
AFIX   0
C17A  1    0.953867    0.807239    0.549344   -21.00000    0.03321    0.04076 =
         0.04655   -0.02019    0.01361   -0.00121
AFIX  43
H17A  2    0.971357    0.834292    0.584542   -21.00000   -1.20000
AFIX   0
N3A   4    0.931753    0.835865    0.492435   -21.00000    0.05524    0.02874 =
         0.03240    0.00949    0.02307   -0.00038
AFIX  66
C18A  1    0.952233    1.036566    0.269721   -21.00000    0.03528    0.03660 =
         0.03625   -0.00308    0.00644   -0.00219
C19A  1    0.961649    1.102695    0.294225   -21.00000    0.03528    0.03660 =
         0.03625   -0.00308    0.00644   -0.00219
AFIX  43
H19A  2    0.981457    1.110914    0.338718   -21.00000   -1.20000
AFIX  65
C20A  1    0.942081    1.156798    0.253629   -21.00000    0.03528    0.03660 =
         0.03625   -0.00308    0.00644   -0.00219
AFIX  43
H20A  2    0.948516    1.201995    0.270377   -21.00000   -1.20000
AFIX  65
C21A  1    0.913098    1.144773    0.188529   -21.00000    0.03528    0.03660 =
         0.03625   -0.00308    0.00644   -0.00219
AFIX  43
H21A  2    0.899724    1.181751    0.160783   -21.00000   -1.20000
AFIX  65
C22A  1    0.903682    1.078644    0.164024   -21.00000    0.03528    0.03660 =
         0.03625   -0.00308    0.00644   -0.00219
AFIX  43
H22A  2    0.883874    1.070426    0.119530   -21.00000   -1.20000
AFIX  65
C23A  1    0.923249    1.024540    0.204619   -21.00000    0.03528    0.03660 =
         0.03625   -0.00308    0.00644   -0.00219
AFIX  66
C24A  1    0.915343    0.955109    0.181102   -21.00000    0.02665    0.03164 =
         0.04502    0.01473    0.01368    0.00531
C25A  1    0.889609    0.928362    0.116796   -21.00000    0.02587    0.05394 =
         0.03784   -0.00161    0.00055    0.00200
AFIX  43
H25A  2    0.874185    0.957814    0.079980   -21.00000   -1.20000
AFIX  65
C26A  1    0.886442    0.858521    0.106358   -21.00000    0.04128    0.03790 =
         0.05347   -0.01607   -0.00575    0.02523
AFIX  43
H26A  2    0.868854    0.840240    0.062408   -21.00000   -1.20000
AFIX  65
C27A  1    0.909010    0.815428    0.160225   -21.00000    0.03069    0.03170 =
         0.04677   -0.00449   -0.00046   -0.02005
AFIX  43
H27A  2    0.906845    0.767695    0.153091   -21.00000   -1.20000
AFIX  65
C28A  1    0.934744    0.842175    0.224531   -21.00000    0.02431    0.05108 =
         0.03123   -0.01469    0.00787    0.00506
N4A   4    0.937911    0.912015    0.234971   -21.00000    0.02176    0.03440 =
         0.03836   -0.00146    0.01160    0.00009
AFIX  66
N5A   4    0.984566    0.845228    0.341914   -21.00000    0.03910    0.03487 =
         0.04990    0.00738    0.01853    0.00576
C29A  1    0.960598    0.806237    0.285663   -21.00000    0.03910    0.03487 =
         0.04990    0.00738    0.01853    0.00576
C30A  1    0.961668    0.735909    0.291424   -21.00000    0.03910    0.03487 =
         0.04990    0.00738    0.01853    0.00576
AFIX  43
H30A  2    0.945286    0.709260    0.252978   -21.00000   -1.20000
AFIX  65
C31A  1    0.986706    0.704572    0.353437   -21.00000    0.03910    0.03487 =
         0.04990    0.00738    0.01853    0.00576
AFIX  43
H31A  2    0.987437    0.656506    0.357374   -21.00000   -1.20000
AFIX  65
C32A  1    1.010675    0.743563    0.409689   -21.00000    0.03910    0.03487 =
         0.04990    0.00738    0.01853    0.00576
AFIX  43
H32A  2    1.027788    0.722145    0.452072   -21.00000   -1.20000
AFIX  65
C33A  1    1.009606    0.813890    0.403929   -21.00000    0.03910    0.03487 =
         0.04990    0.00738    0.01853    0.00576
AFIX  43
H33A  2    1.025987    0.840539    0.442374   -21.00000   -1.20000
AFIX   0
HKLF    4  1.0 -1.00 -2.00  0.00  1.00  0.00  0.00  1.00  1.00  1.00


REM  xna3 P -1 R = 0.17 New:C2/c
REM wR2 = 0.1514, GooF = S = 1.284, Restrained GooF = 1.292 for all data
REM R1 = 0.0719 for 12425 Fo > 4sig(Fo) and 0.0897 for all 15218 data
REM 974 parameters refined using 213 restraints

END

WGHT      0.0000    304.4893

REM Highest difference peak  2.322,  deepest hole -2.925,  1-sigma level  0.160
Q1    1   1.0679  0.7754  0.5151  11.00000  0.05    2.32
Q2    1   0.8829  1.0412  0.1338  11.00000  0.05    1.69
Q3    1   0.8861  1.1062  0.1420  11.00000  0.05    1.65
Q4    1   0.9766  0.9876  0.3257  11.00000  0.05    1.65
Q5    1   0.9696  1.2081  0.3044  11.00000  0.05    1.60
Q6    1   0.9720  0.8892  0.2966  11.00000  0.05    1.43
Q7    1   0.9938  0.9376  0.3810  11.00000  0.05    1.00
Q8    1   0.7630  0.5912  0.7800  11.00000  0.05    0.98
Q9    1   0.9385  0.5634  0.2910  11.00000  0.05    0.96
Q10   1   1.0597  1.0599  0.4933  11.00000  0.05    0.94
Q11   1   0.7748  0.6170  0.2351  11.00000  0.05    0.94
Q12   1   1.0199  0.7259  0.6610  11.00000  0.05    0.92
Q13   1   0.8762  0.7925  0.0993  11.00000  0.05    0.92
Q14   1   0.7115  0.4296  0.5635  11.00000  0.05    0.84
Q15   1   0.8013  0.2610  0.4844  11.00000  0.05    0.84
Q16   1   1.0591  1.0599  0.5579  11.00000  0.05    0.82
Q17   1   0.7285  0.6289  0.2702  11.00000  0.05    0.81
Q18   1   0.8828  0.6004  0.2764  11.00000  0.05    0.81
Q19   1   0.8666  1.0719  0.0746  11.00000  0.05    0.81
Q20   1   0.8292  1.1316  0.2791  11.00000  0.05    0.80
;
_shelx_res_checksum              87650


_exptl_crystal_preparation       Luminescent
####################################################################### 
# 
# This file contains crystal structure data downloaded from the 
# Cambridge Structural Database (CSD) hosted by the Cambridge 
# Crystallographic Data Centre (CCDC).
# 
# Full information about CCDC data access policies and citation 
# guidelines are available at http://www.ccdc.cam.ac.uk/access/V1 
# 
# Audit and citation data items may have been added by the CCDC. 
# Please retain this information to preserve the provenance of 
# this file and to allow appropriate attribution of the data. 
# 
#######################################################################

data_2
_database_code_depnum_ccdc_archive 'CCDC 2285472'
loop_
_audit_author_name
_audit_author_address
'Igor Koshevoy'
;University of Eastern Finland
Finland
;
_audit_update_record             
;
2023-07-30 deposited with the CCDC.	2024-01-24 downloaded from the CCDC.
;
# start Validation Reply Form
_vrf_PLAT971_2                   
;
PROBLEM: Check Calcd Resid. Dens.  0.83Ang From Pt1             4.13 eA-3
RESPONSE: Heavy disorder of the complex cation that includes heavy  platinum atoms.
;
_vrf_PLAT973_2                   
;
PROBLEM: Check Calcd Positive Resid. Density on      Pt1A       2.22 eA-3
RESPONSE: Heavy disorder of the complex cation that includes heavy  platinum atoms.
;
_vrf_PLAT972_2                   
;
PROBLEM: Check Calcd Resid. Dens.  0.73Ang From Pt1A           -2.78 eA-3
RESPONSE: Heavy disorder of the complex cation that includes heavy  platinum atoms.
;
# Added during the CSD deposition process: Sunday 30 July 2023 05:52 PM
# end Validation Reply Form


_audit_creation_method           SHELXL-2018/3
_shelx_SHELXL_version_number     2018/3
_chemical_name_systematic        ?
_chemical_name_common            ?
_chemical_melting_point          ?
_chemical_formula_moiety         'C32 H12 B F24, C29 H20 N7 Pt2'
_chemical_formula_sum            'C61 H32 B F24 N7 Pt2'
_chemical_formula_weight         1719.92

loop_
_atom_type_symbol
_atom_type_description
_atom_type_scat_dispersion_real
_atom_type_scat_dispersion_imag
_atom_type_scat_source
C C 0.0033 0.0016 'International Tables Vol C Tables 4.2.6.8 and 6.1.1.4'
H H 0.0000 0.0000 'International Tables Vol C Tables 4.2.6.8 and 6.1.1.4'
N N 0.0061 0.0033 'International Tables Vol C Tables 4.2.6.8 and 6.1.1.4'
B B 0.0013 0.0007 'International Tables Vol C Tables 4.2.6.8 and 6.1.1.4'
F F 0.0171 0.0103 'International Tables Vol C Tables 4.2.6.8 and 6.1.1.4'
Pt Pt -1.7033 8.3905 'International Tables Vol C Tables 4.2.6.8 and 6.1.1.4'

_space_group_crystal_system      monoclinic
_space_group_IT_number           15
_space_group_name_H-M_alt        'C 2/c'
_space_group_name_Hall           '-C 2yc'

_shelx_space_group_comment       
;
The symmetry employed for this shelxl refinement is uniquely defined
by the following loop, which should always be used as a source of
symmetry information in preference to the above space-group names.
They are only intended as comments.
;

loop_
_space_group_symop_operation_xyz
'x, y, z'
'-x, y, -z+1/2'
'x+1/2, y+1/2, z'
'-x+1/2, y+1/2, -z+1/2'
'-x, -y, -z'
'x, -y, z-1/2'
'-x+1/2, -y+1/2, -z'
'x+1/2, -y+1/2, z-1/2'

_cell_length_a                   37.583(4)
_cell_length_b                   19.550(2)
_cell_length_c                   16.6042(19)
_cell_angle_alpha                90
_cell_angle_beta                 103.385(2)
_cell_angle_gamma                90
_cell_volume                     11869(2)
_cell_formula_units_Z            8
_cell_measurement_temperature    150(2)
_cell_measurement_reflns_used    9439
_cell_measurement_theta_min      2.90
_cell_measurement_theta_max      23.85

_exptl_crystal_description       block
_exptl_crystal_colour            red
_exptl_crystal_density_meas      ?
_exptl_crystal_density_method    ?
_exptl_crystal_density_diffrn    1.925
_exptl_crystal_F_000             6592
_exptl_transmission_factor_min   ?
_exptl_transmission_factor_max   ?
_exptl_crystal_size_max          0.367
_exptl_crystal_size_mid          0.292
_exptl_crystal_size_min          0.162
_exptl_absorpt_coefficient_mu    4.833
_shelx_estimated_absorpt_T_min   0.270
_shelx_estimated_absorpt_T_max   0.508
_exptl_absorpt_correction_type   numerical
_exptl_absorpt_correction_T_min  0.270
_exptl_absorpt_correction_T_max  0.508
_exptl_absorpt_process_details   'SADABS (Sheldrick, 2008)'
_exptl_absorpt_special_details   ?
_diffrn_ambient_temperature      150(2)
_diffrn_radiation_wavelength     0.71073
_diffrn_radiation_type           MoK\a
_diffrn_measurement_device       '62mm x 62mm CCD camera on \k-goniostat'
_diffrn_measurement_device_type  'Bruker KAPPA APEX II CCD'
_diffrn_measurement_method       '\f scans and \w scans with \k offset'
_diffrn_radiation_monochromator  'horizontally mounted graphite crystal'
_diffrn_reflns_number            39691
_diffrn_reflns_av_unetI/netI     0.0346
_diffrn_reflns_av_R_equivalents  0.0301
_diffrn_reflns_limit_h_min       -46
_diffrn_reflns_limit_h_max       46
_diffrn_reflns_limit_k_min       -24
_diffrn_reflns_limit_k_max       24
_diffrn_reflns_limit_l_min       -20
_diffrn_reflns_limit_l_max       20
_diffrn_reflns_theta_min         2.119
_diffrn_reflns_theta_max         25.999
_diffrn_reflns_theta_full        25.242
_diffrn_measured_fraction_theta_max 0.996
_diffrn_measured_fraction_theta_full 0.997
_diffrn_reflns_Laue_measured_fraction_max 0.996
_diffrn_reflns_Laue_measured_fraction_full 0.997
_diffrn_reflns_point_group_measured_fraction_max 0.996
_diffrn_reflns_point_group_measured_fraction_full 0.997
_reflns_number_total             11622
_reflns_number_gt                8117
_reflns_threshold_expression     'I > 2\s(I)'
_reflns_Friedel_coverage         0.000
_reflns_Friedel_fraction_max     .
_reflns_Friedel_fraction_full    .

_reflns_special_details          
;
 Reflections were merged by SHELXL according to the crystal
 class for the calculation of statistics and refinement.
 
 _reflns_Friedel_fraction is defined as the number of unique
 Friedel pairs measured divided by the number that would be
 possible theoretically, ignoring centric projections and
 systematic absences.
;

_computing_data_collection       'APEX2 (Bruker AXS, 2010)'
_computing_cell_refinement       'SAINT (Bruker AXS, 2009)'
_computing_data_reduction        'SAINT (Bruker AXS, 2009)'
_computing_structure_solution    'SHELXS-2018 (Sheldrick, 2018)'
_computing_structure_refinement  'SHELXL-2018/3 (Sheldrick, 2018)'
_computing_molecular_graphics    'Diamond v.4.03 (Brandenburg, 2014)'
_computing_publication_material  'SHELXL-2018 (Sheldrick, 2018)'

_refine_special_details          ?
_refine_ls_structure_factor_coef Fsqd
_refine_ls_matrix_type           full
_refine_ls_weighting_scheme      calc
_refine_ls_weighting_details     
'w=1/[\s^2^(Fo^2^)+(0.0666P)^2^+272.4876P] where P=(Fo^2^+2Fc^2^)/3'
_atom_sites_solution_primary     ?
_atom_sites_solution_secondary   ?
_atom_sites_solution_hydrogens   geom
_refine_ls_hydrogen_treatment    constr
_refine_ls_extinction_method     none
_refine_ls_extinction_coef       .
_refine_ls_number_reflns         11622
_refine_ls_number_parameters     903
_refine_ls_number_restraints     348
_refine_ls_R_factor_all          0.1150
_refine_ls_R_factor_gt           0.0817
_refine_ls_wR_factor_ref         0.2085
_refine_ls_wR_factor_gt          0.1870
_refine_ls_goodness_of_fit_ref   1.045
_refine_ls_restrained_S_all      1.062
_refine_ls_shift/su_max          0.002
_refine_ls_shift/su_mean         0.000

loop_
_atom_site_label
_atom_site_type_symbol
_atom_site_fract_x
_atom_site_fract_y
_atom_site_fract_z
_atom_site_U_iso_or_equiv
_atom_site_adp_type
_atom_site_occupancy
_atom_site_site_symmetry_order
_atom_site_calc_flag
_atom_site_refinement_flags_posn
_atom_site_refinement_flags_adp
_atom_site_refinement_flags_occupancy
_atom_site_disorder_assembly
_atom_site_disorder_group
Pt1A Pt -0.08295(7) 0.54884(19) -0.0437(2) 0.0833(5) Uani 0.436(3) 1 d D . P A
1
Pt2A Pt 0.02492(13) 0.4554(3) 0.19050(17) 0.0534(5) Uani 0.436(3) 1 d D . P A 1
C1A C -0.0370(9) 0.5123(19) 0.033(2) 0.066(4) Uani 0.436(3) 1 d D . P A 1
N1A N -0.0145(7) 0.4931(17) 0.0799(16) 0.066(4) Uani 0.436(3) 1 d D . P A 1
C2A C -0.1005(5) 0.4536(8) -0.0868(12) 0.064(7) Uani 0.436(3) 1 d G U P A 1
C3A C -0.0863(5) 0.3908(11) -0.0560(10) 0.087(10) Uani 0.436(3) 1 d G . P A 1
H3A H -0.065150 0.388946 -0.011690 0.105 Uiso 0.436(3) 1 calc R U P A 1
C4A C -0.1029(6) 0.3306(8) -0.0900(13) 0.098(11) Uani 0.436(3) 1 d G . P A 1
H4A H -0.093196 0.287608 -0.068929 0.118 Uiso 0.436(3) 1 calc R U P A 1
C5A C -0.1338(6) 0.3332(8) -0.1549(13) 0.118(15) Uani 0.436(3) 1 d G . P A 1
H5A H -0.145226 0.292087 -0.178088 0.142 Uiso 0.436(3) 1 calc R U P A 1
C6A C -0.1481(5) 0.3961(10) -0.1857(12) 0.083(10) Uani 0.436(3) 1 d G U P A 1
H6A H -0.169209 0.397904 -0.230010 0.100 Uiso 0.436(3) 1 calc R U P A 1
C7A C -0.1314(6) 0.4563(7) -0.1517(13) 0.077(8) Uani 0.436(3) 1 d DG U P A 1
N2A N -0.1232(4) 0.5726(6) -0.1349(10) 0.087(4) Uani 0.436(3) 1 d G U P A 1
C12A C -0.1306(5) 0.6415(6) -0.1509(10) 0.087(4) Uani 0.436(3) 1 d DG . P A 1
C11A C -0.1595(5) 0.6610(6) -0.2155(11) 0.087(4) Uani 0.436(3) 1 d DG U P A 1
H11A H -0.164575 0.708150 -0.226446 0.104 Uiso 0.436(3) 1 calc R U P A 1
C10A C -0.1809(4) 0.6116(8) -0.2642(10) 0.087(4) Uani 0.436(3) 1 d G . P A 1
H10A H -0.200558 0.624881 -0.308312 0.104 Uiso 0.436(3) 1 calc R U P A 1
C9A C -0.1734(4) 0.5426(7) -0.2482(10) 0.087(4) Uani 0.436(3) 1 d G U P A 1
H9A H -0.188004 0.508791 -0.281412 0.104 Uiso 0.436(3) 1 calc R U P A 1
C8A C -0.1446(5) 0.5231(6) -0.1836(11) 0.087(4) Uani 0.436(3) 1 d DG . P A 1
C15A C -0.0613(6) 0.7056(9) 0.0113(13) 0.095(4) Uani 0.436(3) 1 d D U P A 1
H15A H -0.040701 0.701204 0.056432 0.114 Uiso 0.436(3) 1 calc R U P A 1
C14A C -0.0789(7) 0.7695(6) -0.0189(16) 0.095(4) Uani 0.436(3) 1 d D . P A 1
H14A H -0.072317 0.814364 0.001191 0.114 Uiso 0.436(3) 1 calc R U P A 1
C13A C -0.1068(6) 0.7509(10) -0.0825(14) 0.095(4) Uani 0.436(3) 1 d D . P A 1
H13A H -0.123907 0.781579 -0.114828 0.114 Uiso 0.436(3) 1 calc R U P A 1
N4A N -0.0785(6) 0.6538(5) -0.0337(14) 0.095(4) Uani 0.436(3) 1 d D U P A 1
N3A N -0.1069(6) 0.6823(10) -0.0934(12) 0.095(4) Uani 0.436(3) 1 d D . P A 1
C21A C 0.0733(6) 0.5379(6) 0.3010(14) 0.100(5) Uani 0.436(3) 1 d DG . P A 1
C20A C 0.0889(6) 0.5985(8) 0.3363(14) 0.100(5) Uani 0.436(3) 1 d G U P A 1
H20A H 0.109286 0.597129 0.382396 0.120 Uiso 0.436(3) 1 calc R U P A 1
C19A C 0.0747(7) 0.6610(6) 0.3041(16) 0.100(5) Uani 0.436(3) 1 d G . P A 1
H19A H 0.085366 0.702379 0.328278 0.120 Uiso 0.436(3) 1 calc R U P A 1
C18A C 0.0449(6) 0.6629(8) 0.2367(15) 0.100(5) Uani 0.436(3) 1 d G . P A 1
H18A H 0.035145 0.705644 0.214689 0.120 Uiso 0.436(3) 1 calc R U P A 1
C17A C 0.0292(5) 0.6023(11) 0.2013(12) 0.100(5) Uani 0.436(3) 1 d G . P A 1
H17A H 0.008845 0.603660 0.155216 0.120 Uiso 0.436(3) 1 calc R U P A 1
C16A C 0.0434(6) 0.5398(8) 0.2335(13) 0.100(5) Uani 0.436(3) 1 d G . P A 1
N5A N 0.0627(4) 0.4217(6) 0.2759(9) 0.072(4) Uani 0.436(3) 1 d DG . P A 1
C26A C 0.0673(4) 0.3518(6) 0.2897(10) 0.072(4) Uani 0.436(3) 1 d DG . P A 1
C25A C 0.0940(4) 0.3280(6) 0.3564(11) 0.070(7) Uani 0.436(3) 1 d G U P A 1
H25A H 0.097079 0.280181 0.365840 0.084 Uiso 0.436(3) 1 calc R U P A 1
C24A C 0.1160(4) 0.3740(8) 0.4092(9) 0.072(4) Uani 0.436(3) 1 d G . P A 1
H24A H 0.134248 0.357758 0.454733 0.086 Uiso 0.436(3) 1 calc R U P A 1
C23A C 0.1115(4) 0.4440(7) 0.3953(9) 0.072(4) Uani 0.436(3) 1 d G . P A 1
H23A H 0.126547 0.475446 0.431412 0.086 Uiso 0.436(3) 1 calc R U P A 1
C22A C 0.0848(4) 0.4678(5) 0.3287(10) 0.072(4) Uani 0.436(3) 1 d DG . P A 1
N6A N 0.0421(4) 0.3168(10) 0.2258(11) 0.070(3) Uani 0.436(3) 1 d D . P A 1
C28A C 0.0113(5) 0.2296(11) 0.1513(16) 0.070(3) Uani 0.436(3) 1 d D . P A 1
H28A H 0.003227 0.185746 0.130073 0.085 Uiso 0.436(3) 1 calc R U P A 1
C29A C -0.0034(6) 0.2968(11) 0.1225(18) 0.070(3) Uani 0.436(3) 1 d D . P A 1
H29A H -0.023753 0.302933 0.076865 0.085 Uiso 0.436(3) 1 calc R U P A 1
N7A N 0.0152(5) 0.3509(11) 0.1685(14) 0.070(3) Uani 0.436(3) 1 d D . P A 1
C27A C 0.0397(5) 0.2457(14) 0.2166(16) 0.070(3) Uani 0.436(3) 1 d D . P A 1
H27A H 0.055230 0.213502 0.250516 0.085 Uiso 0.436(3) 1 calc R U P A 1
F22A F 0.0956(6) 0.7585(9) 0.1548(14) 0.132(8) Uani 0.436(3) 1 d D U P A 1
F24A F 0.0646(8) 0.8316(14) 0.2066(17) 0.177(14) Uani 0.436(3) 1 d D U P A 1
F23A F 0.0848(7) 0.8576(11) 0.0994(14) 0.150(10) Uani 0.436(3) 1 d D U P A 1
C61A C 0.0933(6) 0.8248(9) 0.1724(12) 0.082(7) Uani 0.436(3) 1 d D U P A 1
C60A C 0.2218(7) 0.8954(12) 0.2027(17) 0.077(10) Uani 0.436(3) 1 d D U P A 1
F20A F 0.2226(14) 0.9519(13) 0.159(3) 0.17(2) Uani 0.436(3) 1 d D . P A 1
F19A F 0.2538(8) 0.893(2) 0.257(2) 0.20(2) Uani 0.436(3) 1 d D . P A 1
F21A F 0.2227(15) 0.8440(13) 0.151(2) 0.21(3) Uani 0.436(3) 1 d D . P A 1
C54A C 0.1622(6) 0.9056(15) 0.3523(11) 0.050(9) Uani 0.436(3) 1 d G U P A 1
C55A C 0.1916(5) 0.9105(16) 0.3147(15) 0.058(8) Uani 0.436(3) 1 d G . P A 1
H55A H 0.214144 0.929211 0.344371 0.070 Uiso 0.436(3) 1 calc R U P A 1
C56A C 0.1879(7) 0.8881(18) 0.2338(15) 0.070(10) Uani 0.436(3) 1 d DG . P A 1
C57A C 0.1548(8) 0.8607(16) 0.1904(12) 0.089(17) Uani 0.436(3) 1 d G . P A 1
H57A H 0.152291 0.845407 0.135056 0.107 Uiso 0.436(3) 1 calc R U P A 1
C58A C 0.1255(6) 0.8559(14) 0.2279(14) 0.066(13) Uani 0.436(3) 1 d G . P A 1
C59A C 0.1292(5) 0.8783(16) 0.3089(14) 0.053(7) Uani 0.436(3) 1 d G . P A 1
H59A H 0.109141 0.874977 0.334577 0.063 Uiso 0.436(3) 1 calc R U P A 1
Pt1 Pt -0.07220(6) 0.56885(14) -0.04391(18) 0.0833(5) Uani 0.564(3) 1 d D . P A
2
Pt2 Pt 0.02242(10) 0.4535(2) 0.16448(14) 0.0534(5) Uani 0.564(3) 1 d D . P A 2
C1 C -0.0185(6) 0.5024(14) 0.0953(13) 0.066(4) Uani 0.564(3) 1 d D U P A 2
N1 N -0.0367(6) 0.5268(11) 0.0483(11) 0.066(4) Uani 0.564(3) 1 d D . P A 2
C2 C -0.0588(6) 0.6642(8) -0.0065(13) 0.113(4) Uani 0.564(3) 1 d G . P A 2
C3 C -0.0308(5) 0.6876(10) 0.0576(11) 0.113(4) Uani 0.564(3) 1 d G U P A 2
H3 H -0.013862 0.656195 0.089097 0.136 Uiso 0.564(3) 1 calc R U P A 2
C4 C -0.0275(4) 0.7571(11) 0.0755(10) 0.113(4) Uani 0.564(3) 1 d G . P A 2
H4 H -0.008374 0.773171 0.119263 0.136 Uiso 0.564(3) 1 calc R U P A 2
C5 C -0.0523(6) 0.8031(8) 0.0294(13) 0.113(4) Uani 0.564(3) 1 d G . P A 2
H5 H -0.050070 0.850635 0.041632 0.136 Uiso 0.564(3) 1 calc R U P A 2
C6 C -0.0803(5) 0.7797(10) -0.0346(12) 0.113(4) Uani 0.564(3) 1 d G . P A 2
H6 H -0.097254 0.811124 -0.066167 0.136 Uiso 0.564(3) 1 calc R U P A 2
C7 C -0.0836(5) 0.7102(11) -0.0526(11) 0.113(4) Uani 0.564(3) 1 d DG . P A 2
C8 C -0.1131(4) 0.6873(6) -0.1194(9) 0.101(3) Uani 0.564(3) 1 d DG . P A 2
C9 C -0.1407(4) 0.7211(5) -0.1754(10) 0.101(3) Uani 0.564(3) 1 d G . P A 2
H9 H -0.141803 0.769601 -0.175377 0.121 Uiso 0.564(3) 1 calc R U P A 2
C10 C -0.1667(4) 0.6838(8) -0.2316(9) 0.101(3) Uani 0.564(3) 1 d G . P A 2
H10 H -0.185558 0.706912 -0.269925 0.121 Uiso 0.564(3) 1 calc R U P A 2
C11 C -0.1651(4) 0.6128(8) -0.2317(9) 0.101(3) Uani 0.564(3) 1 d G U P A 2
H11 H -0.182847 0.587335 -0.270086 0.121 Uiso 0.564(3) 1 calc R U P A 2
C12 C -0.1375(4) 0.5790(5) -0.1756(9) 0.101(3) Uani 0.564(3) 1 d DG . P A 2
N2 N -0.1115(4) 0.6162(6) -0.1195(8) 0.101(3) Uani 0.564(3) 1 d G U P A 2
C14 C -0.1355(6) 0.3950(7) -0.1763(14) 0.103(4) Uani 0.564(3) 1 d D . P A 2
H14 H -0.142521 0.349338 -0.191907 0.124 Uiso 0.564(3) 1 calc R U P A 2
C13 C -0.1518(5) 0.4531(10) -0.2094(12) 0.103(4) Uani 0.564(3) 1 d D . P A 2
H13 H -0.172880 0.455282 -0.253803 0.124 Uiso 0.564(3) 1 calc R U P A 2
C15 C -0.1050(5) 0.4174(8) -0.1117(13) 0.103(4) Uani 0.564(3) 1 d D . P A 2
H15 H -0.088379 0.387764 -0.076277 0.124 Uiso 0.564(3) 1 calc R U P A 2
N3 N -0.1336(6) 0.5079(6) -0.1701(13) 0.103(4) Uani 0.564(3) 1 d D U P A 2
N4 N -0.1036(5) 0.4866(8) -0.1088(12) 0.103(4) Uani 0.564(3) 1 d D . P A 2
C16 C 0.0090(5) 0.3601(6) 0.1259(12) 0.108(4) Uani 0.564(3) 1 d G U P A 2
C17 C -0.0173(5) 0.3410(9) 0.0559(11) 0.108(4) Uani 0.564(3) 1 d G . P A 2
H17 H -0.030709 0.375001 0.020648 0.129 Uiso 0.564(3) 1 calc R U P A 2
C18 C -0.0238(4) 0.2721(10) 0.0374(10) 0.108(4) Uani 0.564(3) 1 d G . P A 2
H18 H -0.041707 0.259074 -0.010478 0.129 Uiso 0.564(3) 1 calc R U P A 2
C19 C -0.0041(5) 0.2224(7) 0.0889(11) 0.108(4) Uani 0.564(3) 1 d G . P A 2
H19 H -0.008563 0.175338 0.076270 0.129 Uiso 0.564(3) 1 calc R U P A 2
C20 C 0.0221(5) 0.2415(7) 0.1589(11) 0.108(4) Uani 0.564(3) 1 d DG . P A 2
H20 H 0.035578 0.207527 0.194143 0.129 Uiso 0.564(3) 1 calc R U P A 2
C21 C 0.0287(5) 0.3104(7) 0.1774(10) 0.108(4) Uani 0.564(3) 1 d DG . P A 2
N5 N 0.0577(4) 0.4023(5) 0.2474(9) 0.097(4) Uani 0.564(3) 1 d DG . P A 2
C22 C 0.0571(4) 0.3312(5) 0.2465(9) 0.097(4) Uani 0.564(3) 1 d DG U P A 2
C23 C 0.0810(4) 0.2947(5) 0.3080(10) 0.097(4) Uani 0.564(3) 1 d G . P A 2
H23 H 0.080582 0.246117 0.307436 0.116 Uiso 0.564(3) 1 calc R U P A 2
C24 C 0.1055(4) 0.3293(7) 0.3703(9) 0.097(4) Uani 0.564(3) 1 d G . P A 2
H24 H 0.121811 0.304306 0.412255 0.116 Uiso 0.564(3) 1 calc R U P A 2
C25 C 0.1061(4) 0.4004(7) 0.3711(8) 0.097(4) Uani 0.564(3) 1 d G . P A 2
H25 H 0.122851 0.423979 0.413624 0.116 Uiso 0.564(3) 1 calc R U P A 2
C26 C 0.0822(4) 0.4369(5) 0.3096(9) 0.097(4) Uani 0.564(3) 1 d DG . P A 2
C27 C 0.1013(4) 0.5590(8) 0.3490(10) 0.077(3) Uani 0.564(3) 1 d D . P A 2
H27 H 0.121352 0.552781 0.395047 0.093 Uiso 0.564(3) 1 calc R U P A 2
C28 C 0.0882(5) 0.6203(6) 0.3176(12) 0.078(7) Uani 0.564(3) 1 d D . P A 2
H28 H 0.096750 0.664564 0.336437 0.094 Uiso 0.564(3) 1 calc R U P A 2
C29 C 0.0582(4) 0.6032(7) 0.2492(11) 0.077(3) Uani 0.564(3) 1 d D . P A 2
H29 H 0.043332 0.635422 0.213693 0.093 Uiso 0.564(3) 1 calc R U P A 2
N6 N 0.0817(4) 0.5079(5) 0.3053(11) 0.077(3) Uani 0.564(3) 1 d D . P A 2
N7 N 0.0544(4) 0.5352(7) 0.2431(11) 0.077(3) Uani 0.564(3) 1 d D . P A 2
F24 F 0.0671(5) 0.7695(8) 0.2360(11) 0.141(6) Uani 0.564(3) 1 d D U P A 2
F23 F 0.0671(5) 0.8253(10) 0.1245(9) 0.140(7) Uani 0.564(3) 1 d D U P A 2
F22 F 0.0466(6) 0.8721(9) 0.2214(12) 0.161(8) Uani 0.564(3) 1 d D U P A 2
C61 C 0.0721(4) 0.8301(8) 0.2059(10) 0.082(7) Uani 0.564(3) 1 d D . P A 2
C60 C 0.2016(4) 0.8824(10) 0.1940(10) 0.071(6) Uani 0.564(3) 1 d D . P A 2
F20 F 0.2049(9) 0.9428(12) 0.1593(19) 0.130(10) Uani 0.564(3) 1 d D . P A 2
F19 F 0.2349(5) 0.8697(11) 0.2412(13) 0.111(7) Uani 0.564(3) 1 d D . P A 2
F21 F 0.1979(9) 0.8376(15) 0.1321(15) 0.183(16) Uani 0.564(3) 1 d D . P A 2
C54 C 0.1512(5) 0.9044(11) 0.3643(10) 0.046(5) Uani 0.564(3) 1 d G . P A 2
C55 C 0.1785(4) 0.9062(11) 0.3203(12) 0.049(6) Uani 0.564(3) 1 d G U P A 2
H55 H 0.202004 0.923789 0.345569 0.059 Uiso 0.564(3) 1 calc R U P A 2
C56 C 0.1714(4) 0.8821(14) 0.2394(12) 0.070(8) Uani 0.564(3) 1 d DG . P A 2
C57 C 0.1371(5) 0.8563(12) 0.2024(10) 0.070(11) Uani 0.564(3) 1 d G . P A 2
H57 H 0.132212 0.839886 0.147119 0.084 Uiso 0.564(3) 1 calc R U P A 2
C58 C 0.1098(4) 0.8546(12) 0.2464(12) 0.073(9) Uani 0.564(3) 1 d DG . P A 2
C59 C 0.1169(4) 0.8786(13) 0.3273(12) 0.074(8) Uani 0.564(3) 1 d G . P A 2
H59 H 0.098226 0.877438 0.357404 0.089 Uiso 0.564(3) 1 calc R U P A 2
C32 C 0.2003(3) 0.7455(5) 0.5347(7) 0.055(3) Uani 1 1 d . . . . .
C52 C 0.1769(4) 1.1903(6) 0.4276(10) 0.088(4) Uani 1 1 d D . . . .
B1 B 0.1649(4) 0.9310(6) 0.4580(8) 0.058(3) Uani 1 1 d . . . . .
C46 C 0.1904(3) 1.0001(5) 0.4641(6) 0.053(2) Uani 1 1 d . . . . .
C51 C 0.2287(3) 0.9980(5) 0.4815(6) 0.056(2) Uani 1 1 d . . . . .
H51 H 0.240678 0.955260 0.494386 0.067 Uiso 1 1 calc R U . . .
C50 C 0.2496(3) 1.0561(5) 0.4806(7) 0.061(3) Uani 1 1 d D . . . .
F1 F 0.1922(10) 0.6715(9) 0.4197(10) 0.110(9) Uani 0.53(4) 1 d D . P B 1
F2 F 0.1653(6) 0.6452(12) 0.513(2) 0.103(9) Uani 0.53(4) 1 d D . P B 1
F3 F 0.2228(6) 0.6341(10) 0.5326(18) 0.115(8) Uani 0.53(4) 1 d D U P B 1
F1A F 0.2105(6) 0.6582(14) 0.4431(14) 0.086(7) Uani 0.47(4) 1 d D U P B 2
F3A F 0.2075(7) 0.6274(8) 0.5627(10) 0.084(7) Uani 0.47(4) 1 d D U P B 2
F2A F 0.1598(4) 0.6581(13) 0.4771(15) 0.079(7) Uani 0.47(4) 1 d D U P B 2
C36 C 0.1948(2) 0.6753(5) 0.5021(6) 0.063(3) Uani 1 1 d D . . . .
C34 C 0.2259(3) 0.8235(6) 0.6419(7) 0.059(3) Uani 1 1 d . . . . .
C33 C 0.2218(3) 0.7570(6) 0.6128(7) 0.059(3) Uani 1 1 d . . . . .
H33 H 0.233680 0.720214 0.645709 0.071 Uiso 1 1 calc R U . . .
C31 C 0.1829(3) 0.8001(5) 0.4866(7) 0.052(2) Uani 1 1 d . . . . .
H31 H 0.168170 0.790851 0.433027 0.062 Uiso 1 1 calc R U . . .
C35 C 0.2087(3) 0.8771(5) 0.5933(6) 0.055(2) Uani 1 1 d . . . . .
H35 H 0.212277 0.922247 0.614787 0.066 Uiso 1 1 calc R U . . .
C30 C 0.1866(3) 0.8675(5) 0.5144(6) 0.052(2) Uani 1 1 d . . . . .
C37 C 0.2488(4) 0.8369(8) 0.7252(9) 0.087(4) Uani 1 1 d . . . . .
C38 C 0.1283(3) 0.9498(6) 0.4897(8) 0.067(3) Uani 1 1 d . . . . .
C39 C 0.1261(3) 0.9406(5) 0.5725(9) 0.068(3) Uani 1 1 d . . . . .
H39 H 0.145880 0.918708 0.609428 0.082 Uiso 1 1 calc R U . . .
C40 C 0.0964(3) 0.9621(6) 0.6031(8) 0.076(4) Uani 1 1 d D . . . .
C41 C 0.0676(4) 0.9945(8) 0.5502(13) 0.107(6) Uani 1 1 d . . . . .
H41 H 0.047141 1.009291 0.570237 0.128 Uiso 1 1 calc R U . . .
C42 C 0.0683(3) 1.0053(8) 0.4697(12) 0.112(6) Uani 1 1 d D . . . .
C43 C 0.0984(4) 0.9826(7) 0.4392(10) 0.091(4) Uani 1 1 d . . . . .
H43 H 0.098229 0.990018 0.382555 0.109 Uiso 1 1 calc R U . . .
C44 C 0.0961(4) 0.9448(8) 0.6905(9) 0.094(5) Uani 1 1 d D . . . .
C45 C 0.0373(3) 1.0397(7) 0.4097(9) 0.188(15) Uani 1 1 d D . . . .
C47 C 0.1748(3) 1.0645(5) 0.4468(7) 0.057(3) Uani 1 1 d . . . . .
H47 H 0.148891 1.068721 0.434959 0.068 Uiso 1 1 calc R U . . .
C48 C 0.1957(3) 1.1226(5) 0.4463(7) 0.064(3) Uani 1 1 d D . . . .
C49 C 0.2336(3) 1.1195(6) 0.4639(7) 0.063(3) Uani 1 1 d . . . . .
H49 H 0.247939 1.159552 0.464356 0.076 Uiso 1 1 calc R U . . .
C53 C 0.2903(3) 1.0508(8) 0.4986(13) 0.096(5) Uani 1 1 d D . . . .
F4 F 0.2798(3) 0.8004(6) 0.7412(6) 0.148(4) Uani 1 1 d . . . . .
F5 F 0.2355(4) 0.8108(8) 0.7826(6) 0.180(6) Uani 1 1 d . . . . .
F6 F 0.2583(4) 0.8972(5) 0.7412(7) 0.178(7) Uani 1 1 d . . . . .
F7 F 0.0882(4) 0.8828(6) 0.7016(6) 0.179(6) Uani 1 1 d . . . . .
F8 F 0.1272(3) 0.9573(5) 0.7436(6) 0.119(3) Uani 1 1 d . . . . .
F9 F 0.0730(3) 0.9866(8) 0.7182(7) 0.165(5) Uani 1 1 d . . . . .
F10 F 0.0131(3) 1.0669(7) 0.4483(9) 0.216(8) Uani 1 1 d D . . . .
F11 F 0.0490(3) 1.0898(8) 0.3687(10) 0.238(10) Uani 1 1 d D . . . .
F12 F 0.0192(4) 0.9951(8) 0.3544(11) 0.279(13) Uani 1 1 d D . . . .
F13 F 0.1534(3) 1.2028(5) 0.4743(7) 0.142(4) Uani 1 1 d . . . . .
F14 F 0.1981(3) 1.2417(4) 0.4314(8) 0.146(4) Uani 1 1 d . . . . .
F15 F 0.1560(3) 1.1922(5) 0.3510(6) 0.152(5) Uani 1 1 d . . . . .
F16 F 0.3073(3) 1.1068(5) 0.5058(13) 0.223(9) Uani 1 1 d . . . . .
F17 F 0.3018(3) 1.0199(7) 0.4392(10) 0.165(5) Uani 1 1 d . . . . .
F18 F 0.3044(2) 1.0081(6) 0.5590(7) 0.137(4) Uani 1 1 d . . . . .

loop_
_atom_site_aniso_label
_atom_site_aniso_U_11
_atom_site_aniso_U_22
_atom_site_aniso_U_33
_atom_site_aniso_U_23
_atom_site_aniso_U_13
_atom_site_aniso_U_12
Pt1A 0.0539(10) 0.1156(15) 0.0919(5) 0.0348(9) 0.0404(9) 0.0337(8)
Pt2A 0.0526(5) 0.0527(3) 0.0545(13) 0.0085(11) 0.0116(11) 0.0072(3)
C1A 0.069(5) 0.056(7) 0.072(8) -0.014(6) 0.016(5) 0.032(4)
N1A 0.069(5) 0.056(7) 0.072(8) -0.014(6) 0.016(5) 0.032(4)
C2A 0.067(10) 0.067(10) 0.066(10) -0.009(8) 0.029(8) -0.001(8)
C3A 0.10(2) 0.12(3) 0.050(16) 0.000(18) 0.050(17) 0.02(2)
C4A 0.09(2) 0.13(3) 0.07(2) -0.04(2) 0.014(18) -0.02(2)
C5A 0.16(4) 0.11(3) 0.12(3) 0.05(2) 0.10(3) 0.01(3)
C6A 0.078(12) 0.090(13) 0.085(12) -0.004(9) 0.025(9) 0.005(9)
C7A 0.075(11) 0.082(11) 0.075(11) 0.001(9) 0.019(9) 0.002(9)
N2A 0.081(5) 0.097(6) 0.087(6) 0.016(5) 0.030(4) 0.014(4)
C12A 0.081(5) 0.097(6) 0.087(6) 0.016(5) 0.030(4) 0.014(4)
C11A 0.081(5) 0.097(6) 0.087(6) 0.016(5) 0.030(4) 0.014(4)
C10A 0.081(5) 0.097(6) 0.087(6) 0.016(5) 0.030(4) 0.014(4)
C9A 0.081(5) 0.097(6) 0.087(6) 0.016(5) 0.030(4) 0.014(4)
C8A 0.081(5) 0.097(6) 0.087(6) 0.016(5) 0.030(4) 0.014(4)
C15A 0.090(6) 0.117(7) 0.089(7) 0.007(6) 0.046(5) -0.007(6)
C14A 0.090(6) 0.117(7) 0.089(7) 0.007(6) 0.046(5) -0.007(6)
C13A 0.090(6) 0.117(7) 0.089(7) 0.007(6) 0.046(5) -0.007(6)
N4A 0.090(6) 0.117(7) 0.089(7) 0.007(6) 0.046(5) -0.007(6)
N3A 0.090(6) 0.117(7) 0.089(7) 0.007(6) 0.046(5) -0.007(6)
C21A 0.100(8) 0.094(8) 0.118(9) -0.018(7) 0.050(7) -0.013(7)
C20A 0.100(8) 0.094(8) 0.118(9) -0.018(7) 0.050(7) -0.013(7)
C19A 0.100(8) 0.094(8) 0.118(9) -0.018(7) 0.050(7) -0.013(7)
C18A 0.100(8) 0.094(8) 0.118(9) -0.018(7) 0.050(7) -0.013(7)
C17A 0.100(8) 0.094(8) 0.118(9) -0.018(7) 0.050(7) -0.013(7)
C16A 0.100(8) 0.094(8) 0.118(9) -0.018(7) 0.050(7) -0.013(7)
N5A 0.049(6) 0.094(9) 0.076(9) -0.007(8) 0.022(6) -0.018(6)
C26A 0.049(6) 0.094(9) 0.076(9) -0.007(8) 0.022(6) -0.018(6)
C25A 0.048(10) 0.084(11) 0.074(11) 0.002(9) 0.007(8) 0.017(8)
C24A 0.049(6) 0.094(9) 0.076(9) -0.007(8) 0.022(6) -0.018(6)
C23A 0.049(6) 0.094(9) 0.076(9) -0.007(8) 0.022(6) -0.018(6)
C22A 0.049(6) 0.094(9) 0.076(9) -0.007(8) 0.022(6) -0.018(6)
N6A 0.040(5) 0.069(7) 0.110(10) -0.013(7) 0.031(6) -0.001(5)
C28A 0.040(5) 0.069(7) 0.110(10) -0.013(7) 0.031(6) -0.001(5)
C29A 0.040(5) 0.069(7) 0.110(10) -0.013(7) 0.031(6) -0.001(5)
N7A 0.040(5) 0.069(7) 0.110(10) -0.013(7) 0.031(6) -0.001(5)
C27A 0.040(5) 0.069(7) 0.110(10) -0.013(7) 0.031(6) -0.001(5)
F22A 0.147(11) 0.110(10) 0.129(11) -0.011(8) 0.015(8) -0.006(8)
F24A 0.168(16) 0.175(17) 0.181(17) -0.020(10) 0.029(10) -0.016(10)
F23A 0.154(13) 0.144(12) 0.140(12) 0.003(9) 0.009(9) -0.013(9)
C61A 0.087(10) 0.073(8) 0.075(10) -0.010(7) -0.006(7) 0.000(8)
C60A 0.083(13) 0.077(13) 0.073(13) 0.009(9) 0.024(9) 0.005(9)
F20A 0.31(7) 0.076(18) 0.15(3) 0.037(19) 0.08(4) 0.02(3)
F19A 0.14(3) 0.36(7) 0.11(2) 0.09(3) 0.06(2) 0.05(3)
F21A 0.46(8) 0.069(16) 0.16(3) 0.015(17) 0.17(4) 0.06(3)
C54A 0.045(11) 0.051(11) 0.053(12) 0.003(8) 0.009(8) -0.002(8)
C55A 0.053(17) 0.074(19) 0.051(17) 0.009(13) 0.022(13) 0.011(15)
C56A 0.09(3) 0.08(2) 0.038(18) 0.011(16) 0.027(19) 0.02(2)
C57A 0.13(4) 0.06(2) 0.06(2) -0.011(18) -0.02(3) 0.03(2)
C58A 0.06(3) 0.053(18) 0.07(3) -0.010(17) 0.00(2) 0.005(17)
C59A 0.054(16) 0.052(15) 0.042(16) 0.008(12) -0.009(15) 0.002(13)
Pt1 0.0539(10) 0.1156(15) 0.0919(5) 0.0348(9) 0.0404(9) 0.0337(8)
Pt2 0.0526(5) 0.0527(3) 0.0545(13) 0.0085(11) 0.0116(11) 0.0072(3)
C1 0.069(5) 0.056(7) 0.072(8) -0.014(6) 0.016(5) 0.032(4)
N1 0.069(5) 0.056(7) 0.072(8) -0.014(6) 0.016(5) 0.032(4)
C2 0.118(8) 0.114(7) 0.118(8) 0.019(6) 0.047(6) 0.006(6)
C3 0.118(8) 0.114(7) 0.118(8) 0.019(6) 0.047(6) 0.006(6)
C4 0.118(8) 0.114(7) 0.118(8) 0.019(6) 0.047(6) 0.006(6)
C5 0.118(8) 0.114(7) 0.118(8) 0.019(6) 0.047(6) 0.006(6)
C6 0.118(8) 0.114(7) 0.118(8) 0.019(6) 0.047(6) 0.006(6)
C7 0.118(8) 0.114(7) 0.118(8) 0.019(6) 0.047(6) 0.006(6)
C8 0.094(6) 0.125(6) 0.097(6) 0.019(5) 0.047(5) 0.018(5)
C9 0.094(6) 0.125(6) 0.097(6) 0.019(5) 0.047(5) 0.018(5)
C10 0.094(6) 0.125(6) 0.097(6) 0.019(5) 0.047(5) 0.018(5)
C11 0.094(6) 0.125(6) 0.097(6) 0.019(5) 0.047(5) 0.018(5)
C12 0.094(6) 0.125(6) 0.097(6) 0.019(5) 0.047(5) 0.018(5)
N2 0.094(6) 0.125(6) 0.097(6) 0.019(5) 0.047(5) 0.018(5)
C14 0.088(6) 0.132(8) 0.098(7) -0.012(7) 0.038(5) -0.012(6)
C13 0.088(6) 0.132(8) 0.098(7) -0.012(7) 0.038(5) -0.012(6)
C15 0.088(6) 0.132(8) 0.098(7) -0.012(7) 0.038(5) -0.012(6)
N3 0.088(6) 0.132(8) 0.098(7) -0.012(7) 0.038(5) -0.012(6)
N4 0.088(6) 0.132(8) 0.098(7) -0.012(7) 0.038(5) -0.012(6)
C16 0.097(7) 0.097(7) 0.142(9) -0.012(6) 0.055(6) -0.003(6)
C17 0.097(7) 0.097(7) 0.142(9) -0.012(6) 0.055(6) -0.003(6)
C18 0.097(7) 0.097(7) 0.142(9) -0.012(6) 0.055(6) -0.003(6)
C19 0.097(7) 0.097(7) 0.142(9) -0.012(6) 0.055(6) -0.003(6)
C20 0.097(7) 0.097(7) 0.142(9) -0.012(6) 0.055(6) -0.003(6)
C21 0.097(7) 0.097(7) 0.142(9) -0.012(6) 0.055(6) -0.003(6)
N5 0.088(7) 0.106(7) 0.107(7) 0.029(6) 0.046(5) 0.032(6)
C22 0.088(7) 0.106(7) 0.107(7) 0.029(6) 0.046(5) 0.032(6)
C23 0.088(7) 0.106(7) 0.107(7) 0.029(6) 0.046(5) 0.032(6)
C24 0.088(7) 0.106(7) 0.107(7) 0.029(6) 0.046(5) 0.032(6)
C25 0.088(7) 0.106(7) 0.107(7) 0.029(6) 0.046(5) 0.032(6)
C26 0.088(7) 0.106(7) 0.107(7) 0.029(6) 0.046(5) 0.032(6)
C27 0.061(6) 0.094(7) 0.081(7) 0.017(6) 0.025(5) -0.003(5)
C28 0.073(14) 0.087(17) 0.073(15) 0.002(13) 0.013(12) -0.005(12)
C29 0.061(6) 0.094(7) 0.081(7) 0.017(6) 0.025(5) -0.003(5)
N6 0.061(6) 0.094(7) 0.081(7) 0.017(6) 0.025(5) -0.003(5)
N7 0.061(6) 0.094(7) 0.081(7) 0.017(6) 0.025(5) -0.003(5)
F24 0.126(9) 0.128(9) 0.154(10) 0.017(8) 0.001(8) -0.028(8)
F23 0.122(9) 0.159(10) 0.124(10) -0.004(8) -0.001(8) -0.026(8)
F22 0.142(11) 0.155(11) 0.176(11) -0.019(9) 0.016(8) 0.005(9)
C61 0.087(10) 0.073(8) 0.075(10) -0.010(7) -0.006(7) 0.000(8)
C60 0.080(18) 0.088(17) 0.042(13) -0.005(12) 0.012(12) -0.004(14)
F20 0.19(3) 0.092(15) 0.117(18) 0.051(13) 0.056(16) 0.013(14)
F19 0.115(16) 0.131(15) 0.100(14) 0.033(12) 0.052(13) 0.053(14)
F21 0.27(4) 0.21(3) 0.087(15) -0.057(16) 0.070(18) -0.07(2)
C54 0.054(12) 0.039(9) 0.050(12) 0.006(8) 0.021(11) 0.008(9)
C55 0.053(9) 0.049(8) 0.046(9) 0.005(7) 0.014(8) 0.004(7)
C56 0.09(2) 0.057(14) 0.063(17) 0.021(13) 0.025(17) 0.013(15)
C57 0.08(2) 0.060(16) 0.064(19) 0.011(13) 0.007(18) 0.008(15)
C58 0.052(15) 0.075(16) 0.08(2) 0.015(14) -0.012(14) 0.004(13)
C59 0.072(18) 0.061(15) 0.08(2) 0.004(14) 0.007(15) 0.001(13)
C32 0.047(5) 0.046(5) 0.074(7) 0.004(5) 0.018(5) 0.000(4)
C52 0.121(12) 0.051(7) 0.086(10) 0.011(7) 0.012(9) 0.013(8)
B1 0.066(8) 0.045(6) 0.058(7) 0.003(5) 0.006(6) 0.003(5)
C46 0.065(6) 0.043(5) 0.051(6) 0.001(4) 0.015(5) 0.001(4)
C51 0.064(6) 0.044(5) 0.059(6) 0.002(5) 0.013(5) 0.006(4)
C50 0.066(7) 0.054(6) 0.063(7) -0.004(5) 0.018(6) -0.002(5)
F1 0.18(3) 0.057(10) 0.114(14) -0.028(10) 0.080(16) -0.014(13)
F2 0.135(17) 0.066(12) 0.14(2) -0.053(14) 0.102(15) -0.048(12)
F3 0.103(10) 0.093(9) 0.143(12) -0.016(8) 0.017(8) 0.031(7)
F1A 0.086(10) 0.085(10) 0.099(11) -0.015(7) 0.047(8) 0.003(7)
F3A 0.104(11) 0.061(8) 0.086(10) 0.008(6) 0.017(7) 0.014(7)
F2A 0.079(9) 0.068(9) 0.092(11) -0.012(8) 0.022(7) -0.007(7)
C36 0.060(7) 0.054(6) 0.074(8) 0.000(6) 0.016(6) 0.010(5)
C34 0.052(6) 0.066(7) 0.054(6) 0.005(5) 0.001(5) -0.007(5)
C33 0.049(6) 0.060(6) 0.067(7) 0.016(5) 0.010(5) 0.006(5)
C31 0.050(5) 0.049(5) 0.055(6) 0.001(5) 0.012(5) 0.002(4)
C35 0.060(6) 0.050(6) 0.052(6) -0.001(5) 0.006(5) -0.010(5)
C30 0.054(6) 0.047(5) 0.057(6) 0.002(5) 0.014(5) 0.002(4)
C37 0.102(11) 0.086(10) 0.061(8) 0.008(7) -0.006(8) -0.007(8)
C38 0.056(6) 0.056(6) 0.088(9) 0.010(6) 0.012(6) -0.006(5)
C39 0.060(7) 0.046(6) 0.096(10) -0.013(6) 0.012(6) -0.011(5)
C40 0.067(7) 0.052(6) 0.116(11) -0.013(7) 0.033(8) -0.012(6)
C41 0.061(8) 0.090(10) 0.182(18) 0.030(11) 0.052(10) 0.014(7)
C42 0.061(8) 0.105(12) 0.176(18) 0.060(12) 0.039(10) 0.024(8)
C43 0.066(8) 0.089(9) 0.118(12) 0.040(9) 0.021(8) 0.010(7)
C44 0.095(11) 0.089(10) 0.112(12) -0.032(9) 0.052(10) -0.028(8)
C45 0.106(17) 0.20(3) 0.28(4) 0.12(3) 0.09(2) 0.073(19)
C47 0.064(6) 0.049(6) 0.058(6) 0.009(5) 0.015(5) 0.008(5)
C48 0.081(8) 0.047(6) 0.058(7) 0.005(5) 0.005(6) 0.011(5)
C49 0.079(8) 0.052(6) 0.056(7) 0.002(5) 0.008(6) -0.009(5)
C53 0.061(8) 0.079(9) 0.140(15) 0.018(10) 0.007(9) -0.003(7)
F4 0.129(8) 0.170(10) 0.110(8) 0.008(7) -0.045(7) 0.025(8)
F5 0.204(13) 0.272(16) 0.057(6) -0.016(8) 0.018(7) -0.094(12)
F6 0.250(14) 0.084(6) 0.123(8) -0.001(6) -0.114(9) -0.021(7)
F7 0.330(17) 0.127(8) 0.113(8) -0.053(6) 0.118(10) -0.139(10)
F8 0.107(7) 0.129(8) 0.116(7) -0.017(6) 0.017(6) -0.026(6)
F9 0.127(9) 0.232(14) 0.142(9) -0.060(10) 0.045(7) 0.031(9)
F10 0.117(9) 0.220(14) 0.35(2) 0.162(15) 0.128(12) 0.100(9)
F11 0.146(11) 0.256(17) 0.36(2) 0.209(17) 0.147(13) 0.129(11)
F12 0.115(12) 0.39(3) 0.29(2) 0.12(2) -0.031(13) 0.094(16)
F13 0.191(11) 0.095(7) 0.153(9) 0.035(6) 0.068(8) 0.076(7)
F14 0.142(8) 0.040(4) 0.233(12) 0.012(6) -0.003(8) 0.002(5)
F15 0.213(12) 0.083(6) 0.117(8) 0.027(5) -0.048(8) 0.043(7)
F16 0.075(6) 0.073(6) 0.49(3) 0.007(10) 0.007(10) -0.017(5)
F17 0.103(8) 0.187(12) 0.220(14) 0.026(11) 0.070(9) 0.040(8)
F18 0.075(5) 0.152(9) 0.162(10) 0.043(8) -0.018(6) -0.008(6)

_geom_special_details            
;
 All esds (except the esd in the dihedral angle between two l.s. planes)
 are estimated using the full covariance matrix.  The cell esds are taken
 into account individually in the estimation of esds in distances, angles
 and torsion angles; correlations between esds in cell parameters are only
 used when they are defined by crystal symmetry.  An approximate (isotropic)
 treatment of cell esds is used for estimating esds involving l.s. planes.
;

loop_
_geom_bond_atom_site_label_1
_geom_bond_atom_site_label_2
_geom_bond_distance
_geom_bond_site_symmetry_2
_geom_bond_publ_flag
Pt1A N2A 1.933(9) . ?
Pt1A C1A 2.021(10) . ?
Pt1A C2A 2.048(15) . ?
Pt1A N4A 2.062(9) . ?
Pt2A C16A 1.867(13) . ?
Pt2A N5A 1.879(9) . ?
Pt2A N7A 2.09(2) . ?
Pt2A N1A 2.202(16) . ?
Pt2A Pt2A 3.021(8) 2 ?
C1A N1A 1.080(10) . ?
C2A C3A 1.3900 . ?
C2A C7A 1.3900 . ?
C3A C4A 1.3900 . ?
C3A H3A 0.9500 . ?
C4A C5A 1.3900 . ?
C4A H4A 0.9500 . ?
C5A C6A 1.3900 . ?
C5A H5A 0.9500 . ?
C6A C7A 1.3900 . ?
C6A H6A 0.9500 . ?
C7A C8A 1.452(9) . ?
N2A C12A 1.3900 . ?
N2A C8A 1.3900 . ?
C12A C11A 1.3900 . ?
C12A N3A 1.396(8) . ?
C11A C10A 1.3900 . ?
C11A H11A 0.9500 . ?
C10A C9A 1.3900 . ?
C10A H10A 0.9500 . ?
C9A C8A 1.3900 . ?
C9A H9A 0.9500 . ?
C15A N4A 1.333(9) . ?
C15A C14A 1.448(9) . ?
C15A H15A 0.9500 . ?
C14A C13A 1.355(9) . ?
C14A H14A 0.9500 . ?
C13A N3A 1.352(10) . ?
C13A H13A 0.9500 . ?
N4A N3A 1.394(9) . ?
C21A C20A 1.3900 . ?
C21A C16A 1.3900 . ?
C21A C22A 1.478(10) . ?
C20A C19A 1.3900 . ?
C20A H20A 0.9500 . ?
C19A C18A 1.3900 . ?
C19A H19A 0.9500 . ?
C18A C17A 1.3900 . ?
C18A H18A 0.9500 . ?
C17A C16A 1.3900 . ?
C17A H17A 0.9500 . ?
N5A C26A 1.3900 . ?
N5A C22A 1.3900 . ?
C26A C25A 1.3900 . ?
C26A N6A 1.423(10) . ?
C25A C24A 1.3900 . ?
C25A H25A 0.9500 . ?
C24A C23A 1.3900 . ?
C24A H24A 0.9500 . ?
C23A C22A 1.3900 . ?
C23A H23A 0.9500 . ?
N6A N7A 1.388(10) . ?
N6A C27A 1.40(3) . ?
C28A C27A 1.369(10) . ?
C28A C29A 1.462(10) . ?
C28A H28A 0.9500 . ?
C29A N7A 1.40(3) . ?
C29A H29A 0.9500 . ?
C27A H27A 0.9500 . ?
F22A C61A 1.336(10) . ?
F24A C61A 1.334(10) . ?
F23A C61A 1.341(10) . ?
C61A C58A 1.47(3) . ?
C60A F19A 1.327(10) . ?
C60A F20A 1.327(10) . ?
C60A F21A 1.332(10) . ?
C60A C56A 1.490(19) . ?
C54A C55A 1.3900 . ?
C54A C59A 1.3900 . ?
C54A B1 1.80(2) . ?
C55A C56A 1.3900 . ?
C55A H55A 0.9500 . ?
C56A C57A 1.3900 . ?
C57A C58A 1.3900 . ?
C57A H57A 0.9500 . ?
C58A C59A 1.3900 . ?
C59A H59A 0.9500 . ?
Pt1 N2 1.938(9) . ?
Pt1 N1 1.962(8) . ?
Pt1 C2 1.992(14) . ?
Pt1 N4 2.134(9) . ?
Pt1 Pt2 3.071(4) 5_565 ?
Pt2 C1 1.944(8) . ?
Pt2 N5 1.952(8) . ?
Pt2 C16 1.961(13) . ?
Pt2 N7 2.231(13) . ?
C1 N1 1.031(8) . ?
C2 C3 1.3900 . ?
C2 C7 1.3900 . ?
C3 C4 1.3900 . ?
C3 H3 0.9500 . ?
C4 C5 1.3900 . ?
C4 H4 0.9500 . ?
C5 C6 1.3900 . ?
C5 H5 0.9500 . ?
C6 C7 1.3900 . ?
C6 H6 0.9500 . ?
C7 C8 1.446(9) . ?
C8 C9 1.3900 . ?
C8 N2 1.3900 . ?
C9 C10 1.3900 . ?
C9 H9 0.9500 . ?
C10 C11 1.3900 . ?
C10 H10 0.9500 . ?
C11 C12 1.3900 . ?
C11 H11 0.9500 . ?
C12 N2 1.3900 . ?
C12 N3 1.397(9) . ?
C14 C13 1.346(9) . ?
C14 C15 1.443(9) . ?
C14 H14 0.9500 . ?
C13 N3 1.355(9) . ?
C13 H13 0.9500 . ?
C15 N4 1.355(9) . ?
C15 H15 0.9500 . ?
N3 N4 1.397(9) . ?
C16 C17 1.3900 . ?
C16 C21 1.3900 . ?
C17 C18 1.3900 . ?
C17 H17 0.9500 . ?
C18 C19 1.3900 . ?
C18 H18 0.9500 . ?
C19 C20 1.3900 . ?
C19 H19 0.9500 . ?
C20 C21 1.3900 . ?
C20 H20 0.9500 . ?
C21 C22 1.435(9) . ?
N5 C22 1.3900 . ?
N5 C26 1.3900 . ?
C22 C23 1.3900 . ?
C23 C24 1.3900 . ?
C23 H23 0.9500 . ?
C24 C25 1.3900 . ?
C24 H24 0.9500 . ?
C25 C26 1.3900 . ?
C25 H25 0.9500 . ?
C26 N6 1.390(9) . ?
C27 N6 1.348(9) . ?
C27 C28 1.355(9) . ?
C27 H27 0.9500 . ?
C28 C29 1.442(9) . ?
C28 H28 0.9500 . ?
C29 N7 1.338(9) . ?
C29 H29 0.9500 . ?
N6 N7 1.383(9) . ?
F24 C61 1.317(10) . ?
F23 C61 1.324(9) . ?
F22 C61 1.332(10) . ?
C61 C58 1.498(10) . ?
C60 F20 1.332(10) . ?
C60 F21 1.332(10) . ?
C60 F19 1.339(10) . ?
C60 C56 1.500(9) . ?
C54 C55 1.3900 . ?
C54 C59 1.3900 . ?
C54 B1 1.607(19) . ?
C55 C56 1.3900 . ?
C55 H55 0.9500 . ?
C56 C57 1.3900 . ?
C57 C58 1.3900 . ?
C57 H57 0.9500 . ?
C58 C59 1.3900 . ?
C59 H59 0.9500 . ?
C32 C33 1.379(15) . ?
C32 C31 1.401(14) . ?
C32 C36 1.473(15) . ?
C52 F14 1.276(17) . ?
C52 F13 1.325(18) . ?
C52 F15 1.331(16) . ?
C52 C48 1.500(9) . ?
B1 C38 1.623(18) . ?
B1 C46 1.647(16) . ?
B1 C30 1.653(15) . ?
C46 C47 1.392(13) . ?
C46 C51 1.399(14) . ?
C51 C50 1.384(14) . ?
C51 H51 0.9500 . ?
C50 C49 1.378(15) . ?
C50 C53 1.493(9) . ?
F1 C36 1.351(13) . ?
F2 C36 1.303(13) . ?
F3 C36 1.329(12) . ?
F1A C36 1.300(13) . ?
F3A C36 1.376(12) . ?
F2A C36 1.326(14) . ?
C34 C33 1.382(15) . ?
C34 C35 1.386(14) . ?
C34 C37 1.474(17) . ?
C33 H33 0.9500 . ?
C31 C30 1.392(14) . ?
C31 H31 0.9500 . ?
C35 C30 1.393(14) . ?
C35 H35 0.9500 . ?
C37 F6 1.242(16) . ?
C37 F5 1.279(18) . ?
C37 F4 1.343(18) . ?
C38 C43 1.394(17) . ?
C38 C39 1.408(18) . ?
C39 C40 1.393(17) . ?
C39 H39 0.9500 . ?
C40 C41 1.380(19) . ?
C40 C44 1.494(9) . ?
C41 C42 1.36(2) . ?
C41 H41 0.9500 . ?
C42 C43 1.41(2) . ?
C42 C45 1.505(9) . ?
C43 H43 0.9500 . ?
C44 F7 1.272(16) . ?
C44 F8 1.314(17) . ?
C44 F9 1.348(17) . ?
C45 F11 1.324(9) . ?
C45 F12 1.332(9) . ?
C45 F10 1.337(9) . ?
C47 C48 1.384(15) . ?
C47 H47 0.9500 . ?
C48 C49 1.385(16) . ?
C49 H49 0.9500 . ?
C53 F16 1.259(16) . ?
C53 F17 1.31(2) . ?
C53 F18 1.318(17) . ?

loop_
_geom_angle_atom_site_label_1
_geom_angle_atom_site_label_2
_geom_angle_atom_site_label_3
_geom_angle
_geom_angle_site_symmetry_1
_geom_angle_site_symmetry_3
_geom_angle_publ_flag
N2A Pt1A C1A 167.5(14) . . ?
N2A Pt1A C2A 79.3(6) . . ?
C1A Pt1A C2A 93.3(12) . . ?
N2A Pt1A N4A 81.9(7) . . ?
C1A Pt1A N4A 105.0(13) . . ?
C2A Pt1A N4A 161.1(8) . . ?
C16A Pt2A N5A 82.6(5) . . ?
C16A Pt2A N7A 164.6(7) . . ?
N5A Pt2A N7A 81.9(6) . . ?
C16A Pt2A N1A 98.2(11) . . ?
N5A Pt2A N1A 172.6(11) . . ?
N7A Pt2A N1A 97.2(10) . . ?
C16A Pt2A Pt2A 89.0(9) . 2 ?
N5A Pt2A Pt2A 88.9(6) . 2 ?
N7A Pt2A Pt2A 90.3(6) . 2 ?
N1A Pt2A Pt2A 98.4(9) . 2 ?
N1A C1A Pt1A 172(4) . . ?
C1A N1A Pt2A 170(3) . . ?
C3A C2A C7A 120.0 . . ?
C3A C2A Pt1A 127.5(11) . . ?
C7A C2A Pt1A 112.4(11) . . ?
C4A C3A C2A 120.0 . . ?
C4A C3A H3A 120.0 . . ?
C2A C3A H3A 120.0 . . ?
C3A C4A C5A 120.0 . . ?
C3A C4A H4A 120.0 . . ?
C5A C4A H4A 120.0 . . ?
C4A C5A C6A 120.0 . . ?
C4A C5A H5A 120.0 . . ?
C6A C5A H5A 120.0 . . ?
C7A C6A C5A 120.0 . . ?
C7A C6A H6A 120.0 . . ?
C5A C6A H6A 120.0 . . ?
C6A C7A C2A 120.0 . . ?
C6A C7A C8A 122.0(14) . . ?
C2A C7A C8A 117.9(14) . . ?
C12A N2A C8A 120.0 . . ?
C12A N2A Pt1A 118.0(6) . . ?
C8A N2A Pt1A 122.0(6) . . ?
C11A C12A N2A 120.0 . . ?
C11A C12A N3A 129.2(9) . . ?
N2A C12A N3A 110.8(9) . . ?
C12A C11A C10A 120.0 . . ?
C12A C11A H11A 120.0 . . ?
C10A C11A H11A 120.0 . . ?
C9A C10A C11A 120.0 . . ?
C9A C10A H10A 120.0 . . ?
C11A C10A H10A 120.0 . . ?
C8A C9A C10A 120.0 . . ?
C8A C9A H9A 120.0 . . ?
C10A C9A H9A 120.0 . . ?
C9A C8A N2A 120.0 . . ?
C9A C8A C7A 131.8(11) . . ?
N2A C8A C7A 108.2(11) . . ?
N4A C15A C14A 109.9(6) . . ?
N4A C15A H15A 125.1 . . ?
C14A C15A H15A 125.1 . . ?
C13A C14A C15A 104.2(6) . . ?
C13A C14A H14A 127.9 . . ?
C15A C14A H14A 127.9 . . ?
N3A C13A C14A 110.5(7) . . ?
N3A C13A H13A 124.8 . . ?
C14A C13A H13A 124.8 . . ?
C15A N4A N3A 106.6(7) . . ?
C15A N4A Pt1A 145.2(14) . . ?
N3A N4A Pt1A 107.8(13) . . ?
C13A N3A N4A 108.9(6) . . ?
C13A N3A C12A 129.7(16) . . ?
N4A N3A C12A 121.4(15) . . ?
C20A C21A C16A 120.0 . . ?
C20A C21A C22A 126.4(9) . . ?
C16A C21A C22A 113.6(9) . . ?
C21A C20A C19A 120.0 . . ?
C21A C20A H20A 120.0 . . ?
C19A C20A H20A 120.0 . . ?
C18A C19A C20A 120.0 . . ?
C18A C19A H19A 120.0 . . ?
C20A C19A H19A 120.0 . . ?
C17A C18A C19A 120.0 . . ?
C17A C18A H18A 120.0 . . ?
C19A C18A H18A 120.0 . . ?
C18A C17A C16A 120.0 . . ?
C18A C17A H17A 120.0 . . ?
C16A C17A H17A 120.0 . . ?
C17A C16A C21A 120.0 . . ?
C17A C16A Pt2A 123.6(9) . . ?
C21A C16A Pt2A 116.4(9) . . ?
C26A N5A C22A 120.0 . . ?
C26A N5A Pt2A 120.9(6) . . ?
C22A N5A Pt2A 119.0(6) . . ?
N5A C26A C25A 120.0 . . ?
N5A C26A N6A 108.3(11) . . ?
C25A C26A N6A 131.7(11) . . ?
C26A C25A C24A 120.0 . . ?
C26A C25A H25A 120.0 . . ?
C24A C25A H25A 120.0 . . ?
C23A C24A C25A 120.0 . . ?
C23A C24A H24A 120.0 . . ?
C25A C24A H24A 120.0 . . ?
C24A C23A C22A 120.0 . . ?
C24A C23A H23A 120.0 . . ?
C22A C23A H23A 120.0 . . ?
C23A C22A N5A 120.0 . . ?
C23A C22A C21A 131.6(8) . . ?
N5A C22A C21A 108.4(8) . . ?
N7A N6A C27A 112.5(16) . . ?
N7A N6A C26A 122.3(17) . . ?
C27A N6A C26A 125.1(17) . . ?
C27A C28A C29A 103(2) . . ?
C27A C28A H28A 128.6 . . ?
C29A C28A H28A 128.6 . . ?
N7A C29A C28A 113(2) . . ?
N7A C29A H29A 123.3 . . ?
C28A C29A H29A 123.3 . . ?
N6A N7A C29A 101.9(17) . . ?
N6A N7A Pt2A 106.2(15) . . ?
C29A N7A Pt2A 151.8(16) . . ?
C28A C27A N6A 110(2) . . ?
C28A C27A H27A 125.2 . . ?
N6A C27A H27A 125.2 . . ?
F24A C61A F22A 106.9(11) . . ?
F24A C61A F23A 107.0(11) . . ?
F22A C61A F23A 106.2(10) . . ?
F24A C61A C58A 109(2) . . ?
F22A C61A C58A 117(2) . . ?
F23A C61A C58A 111(2) . . ?
F19A C60A F20A 105.6(14) . . ?
F19A C60A F21A 105.3(15) . . ?
F20A C60A F21A 105.4(14) . . ?
F19A C60A C56A 118(2) . . ?
F20A C60A C56A 114(3) . . ?
F21A C60A C56A 108(3) . . ?
C55A C54A C59A 120.0 . . ?
C55A C54A B1 123.2(12) . . ?
C59A C54A B1 116.8(12) . . ?
C56A C55A C54A 120.0 . . ?
C56A C55A H55A 120.0 . . ?
C54A C55A H55A 120.0 . . ?
C57A C56A C55A 120.0 . . ?
C57A C56A C60A 126.3(18) . . ?
C55A C56A C60A 113.7(18) . . ?
C56A C57A C58A 120.0 . . ?
C56A C57A H57A 120.0 . . ?
C58A C57A H57A 120.0 . . ?
C59A C58A C57A 120.0 . . ?
C59A C58A C61A 128.3(18) . . ?
C57A C58A C61A 111.7(18) . . ?
C58A C59A C54A 120.0 . . ?
C58A C59A H59A 120.0 . . ?
C54A C59A H59A 120.0 . . ?
N2 Pt1 N1 169.6(9) . . ?
N2 Pt1 C2 81.6(7) . . ?
N1 Pt1 C2 94.1(9) . . ?
N2 Pt1 N4 77.5(6) . . ?
N1 Pt1 N4 106.0(9) . . ?
C2 Pt1 N4 158.9(8) . . ?
N2 Pt1 Pt2 97.7(5) . 5_565 ?
N1 Pt1 Pt2 92.5(8) . 5_565 ?
C2 Pt1 Pt2 100.9(6) . 5_565 ?
N4 Pt1 Pt2 85.0(6) . 5_565 ?
C1 Pt2 N5 169.8(11) . . ?
C1 Pt2 C16 99.0(10) . . ?
N5 Pt2 C16 80.5(6) . . ?
C1 Pt2 N7 103.8(10) . . ?
N5 Pt2 N7 76.6(5) . . ?
C16 Pt2 N7 157.1(6) . . ?
N1 C1 Pt2 167(2) . . ?
C1 N1 Pt1 177(2) . . ?
C3 C2 C7 120.0 . . ?
C3 C2 Pt1 129.8(12) . . ?
C7 C2 Pt1 110.2(12) . . ?
C4 C3 C2 120.0 . . ?
C4 C3 H3 120.0 . . ?
C2 C3 H3 120.0 . . ?
C5 C4 C3 120.0 . . ?
C5 C4 H4 120.0 . . ?
C3 C4 H4 120.0 . . ?
C6 C5 C4 120.0 . . ?
C6 C5 H5 120.0 . . ?
C4 C5 H5 120.0 . . ?
C5 C6 C7 120.0 . . ?
C5 C6 H6 120.0 . . ?
C7 C6 H6 120.0 . . ?
C6 C7 C2 120.0 . . ?
C6 C7 C8 118.7(16) . . ?
C2 C7 C8 121.3(16) . . ?
C9 C8 N2 120.0 . . ?
C9 C8 C7 133.4(12) . . ?
N2 C8 C7 106.5(12) . . ?
C10 C9 C8 120.0 . . ?
C10 C9 H9 120.0 . . ?
C8 C9 H9 120.0 . . ?
C9 C10 C11 120.0 . . ?
C9 C10 H10 120.0 . . ?
C11 C10 H10 120.0 . . ?
C12 C11 C10 120.0 . . ?
C12 C11 H11 120.0 . . ?
C10 C11 H11 120.0 . . ?
C11 C12 N2 120.0 . . ?
C11 C12 N3 124.5(11) . . ?
N2 C12 N3 115.5(11) . . ?
C12 N2 C8 120.0 . . ?
C12 N2 Pt1 119.7(6) . . ?
C8 N2 Pt1 120.2(6) . . ?
C13 C14 C15 104.8(6) . . ?
C13 C14 H14 127.6 . . ?
C15 C14 H14 127.6 . . ?
C14 C13 N3 109.9(7) . . ?
C14 C13 H13 125.1 . . ?
N3 C13 H13 125.1 . . ?
N4 C15 C14 110.3(6) . . ?
N4 C15 H15 124.9 . . ?
C14 C15 H15 124.9 . . ?
C13 N3 N4 110.3(6) . . ?
C13 N3 C12 136.2(17) . . ?
N4 N3 C12 113.5(16) . . ?
C15 N4 N3 104.7(6) . . ?
C15 N4 Pt1 141.6(14) . . ?
N3 N4 Pt1 113.7(13) . . ?
C17 C16 C21 120.0 . . ?
C17 C16 Pt2 127.1(9) . . ?
C21 C16 Pt2 112.9(9) . . ?
C18 C17 C16 120.0 . . ?
C18 C17 H17 120.0 . . ?
C16 C17 H17 120.0 . . ?
C17 C18 C19 120.0 . . ?
C17 C18 H18 120.0 . . ?
C19 C18 H18 120.0 . . ?
C20 C19 C18 120.0 . . ?
C20 C19 H19 120.0 . . ?
C18 C19 H19 120.0 . . ?
C21 C20 C19 120.0 . . ?
C21 C20 H20 120.0 . . ?
C19 C20 H20 120.0 . . ?
C20 C21 C16 120.0 . . ?
C20 C21 C22 120.8(9) . . ?
C16 C21 C22 119.1(9) . . ?
C22 N5 C26 120.0 . . ?
C22 N5 Pt2 119.9(5) . . ?
C26 N5 Pt2 120.0(5) . . ?
C23 C22 N5 120.0 . . ?
C23 C22 C21 132.6(8) . . ?
N5 C22 C21 107.4(8) . . ?
C22 C23 C24 120.0 . . ?
C22 C23 H23 120.0 . . ?
C24 C23 H23 120.0 . . ?
C23 C24 C25 120.0 . . ?
C23 C24 H24 120.0 . . ?
C25 C24 H24 120.0 . . ?
C24 C25 C26 120.0 . . ?
C24 C25 H25 120.0 . . ?
C26 C25 H25 120.0 . . ?
C25 C26 N5 120.0 . . ?
C25 C26 N6 123.4(9) . . ?
N5 C26 N6 116.6(9) . . ?
N6 C27 C28 110.2(7) . . ?
N6 C27 H27 124.9 . . ?
C28 C27 H27 124.9 . . ?
C27 C28 C29 104.2(6) . . ?
C27 C28 H28 127.9 . . ?
C29 C28 H28 127.9 . . ?
N7 C29 C28 109.9(6) . . ?
N7 C29 H29 125.1 . . ?
C28 C29 H29 125.1 . . ?
C27 N6 N7 109.5(6) . . ?
C27 N6 C26 135.4(13) . . ?
N7 N6 C26 115.1(12) . . ?
C29 N7 N6 106.3(7) . . ?
C29 N7 Pt2 142.1(10) . . ?
N6 N7 Pt2 111.5(9) . . ?
F24 C61 F23 109.0(10) . . ?
F24 C61 F22 108.1(10) . . ?
F23 C61 F22 107.6(9) . . ?
F24 C61 C58 108.6(15) . . ?
F23 C61 C58 112.2(15) . . ?
F22 C61 C58 111.4(16) . . ?
F20 C60 F21 104.7(13) . . ?
F20 C60 F19 104.4(13) . . ?
F21 C60 F19 104.2(13) . . ?
F20 C60 C56 112(2) . . ?
F21 C60 C56 115(2) . . ?
F19 C60 C56 114.8(16) . . ?
C55 C54 C59 120.0 . . ?
C55 C54 B1 113.1(12) . . ?
C59 C54 B1 126.9(12) . . ?
C56 C55 C54 120.0 . . ?
C56 C55 H55 120.0 . . ?
C54 C55 H55 120.0 . . ?
C57 C56 C55 120.0 . . ?
C57 C56 C60 120.8(13) . . ?
C55 C56 C60 119.1(13) . . ?
C58 C57 C56 120.0 . . ?
C58 C57 H57 120.0 . . ?
C56 C57 H57 120.0 . . ?
C57 C58 C59 120.0 . . ?
C57 C58 C61 120.5(14) . . ?
C59 C58 C61 119.5(14) . . ?
C58 C59 C54 120.0 . . ?
C58 C59 H59 120.0 . . ?
C54 C59 H59 120.0 . . ?
C33 C32 C31 120.4(10) . . ?
C33 C32 C36 120.0(9) . . ?
C31 C32 C36 119.6(9) . . ?
F14 C52 F13 108.6(12) . . ?
F14 C52 F15 104.5(12) . . ?
F13 C52 F15 103.2(13) . . ?
F14 C52 C48 115.1(13) . . ?
F13 C52 C48 112.9(12) . . ?
F15 C52 C48 111.6(11) . . ?
C54 B1 C38 106.4(11) . . ?
C54 B1 C46 112.1(11) . . ?
C38 B1 C46 108.7(9) . . ?
C54 B1 C30 108.1(11) . . ?
C38 B1 C30 109.3(9) . . ?
C46 B1 C30 112.1(9) . . ?
C38 B1 C54A 121.2(11) . . ?
C46 B1 C54A 100.7(11) . . ?
C30 B1 C54A 104.7(12) . . ?
C47 C46 C51 115.7(9) . . ?
C47 C46 B1 121.1(10) . . ?
C51 C46 B1 123.1(9) . . ?
C50 C51 C46 122.2(9) . . ?
C50 C51 H51 118.9 . . ?
C46 C51 H51 118.9 . . ?
C49 C50 C51 121.2(10) . . ?
C49 C50 C53 118.8(11) . . ?
C51 C50 C53 120.0(10) . . ?
F1A C36 F2A 106.8(13) . . ?
F2 C36 F3 107.3(12) . . ?
F2 C36 F1 104.7(11) . . ?
F3 C36 F1 102.6(11) . . ?
F1A C36 F3A 103.6(11) . . ?
F2A C36 F3A 102.0(11) . . ?
F1A C36 C32 117.8(14) . . ?
F2 C36 C32 114.8(11) . . ?
F2A C36 C32 113.3(14) . . ?
F3 C36 C32 113.2(12) . . ?
F1 C36 C32 113.2(11) . . ?
F3A C36 C32 111.7(11) . . ?
C33 C34 C35 120.6(10) . . ?
C33 C34 C37 119.3(11) . . ?
C35 C34 C37 120.2(11) . . ?
C32 C33 C34 118.4(10) . . ?
C32 C33 H33 120.8 . . ?
C34 C33 H33 120.8 . . ?
C30 C31 C32 122.3(10) . . ?
C30 C31 H31 118.8 . . ?
C32 C31 H31 118.8 . . ?
C34 C35 C30 122.8(10) . . ?
C34 C35 H35 118.6 . . ?
C30 C35 H35 118.6 . . ?
C31 C30 C35 115.6(9) . . ?
C31 C30 B1 121.7(9) . . ?
C35 C30 B1 122.8(9) . . ?
F6 C37 F5 111.3(16) . . ?
F6 C37 F4 105.4(14) . . ?
F5 C37 F4 96.4(13) . . ?
F6 C37 C34 116.5(12) . . ?
F5 C37 C34 112.6(13) . . ?
F4 C37 C34 112.5(13) . . ?
C43 C38 C39 115.1(12) . . ?
C43 C38 B1 122.3(12) . . ?
C39 C38 B1 122.3(10) . . ?
C40 C39 C38 123.5(12) . . ?
C40 C39 H39 118.3 . . ?
C38 C39 H39 118.3 . . ?
C41 C40 C39 118.9(13) . . ?
C41 C40 C44 122.7(14) . . ?
C39 C40 C44 118.3(12) . . ?
C42 C41 C40 120.4(13) . . ?
C42 C41 H41 119.8 . . ?
C40 C41 H41 119.8 . . ?
C41 C42 C43 120.2(12) . . ?
C41 C42 C45 122.2(14) . . ?
C43 C42 C45 117.6(15) . . ?
C38 C43 C42 122.0(14) . . ?
C38 C43 H43 119.0 . . ?
C42 C43 H43 119.0 . . ?
F7 C44 F8 106.4(15) . . ?
F7 C44 F9 109.7(14) . . ?
F8 C44 F9 101.7(12) . . ?
F7 C44 C40 114.3(11) . . ?
F8 C44 C40 113.8(12) . . ?
F9 C44 C40 110.2(14) . . ?
F11 C45 F12 107.9(10) . . ?
F11 C45 F10 107.2(9) . . ?
F12 C45 F10 107.2(9) . . ?
F11 C45 C42 111.9(12) . . ?
F12 C45 C42 110.9(13) . . ?
F10 C45 C42 111.5(12) . . ?
C48 C47 C46 122.0(10) . . ?
C48 C47 H47 119.0 . . ?
C46 C47 H47 119.0 . . ?
C47 C48 C49 121.4(9) . . ?
C47 C48 C52 118.9(11) . . ?
C49 C48 C52 119.7(11) . . ?
C50 C49 C48 117.5(10) . . ?
C50 C49 H49 121.3 . . ?
C48 C49 H49 121.3 . . ?
F16 C53 F17 102.9(16) . . ?
F16 C53 F18 112.0(14) . . ?
F17 C53 F18 97.8(13) . . ?
F16 C53 C50 115.6(12) . . ?
F17 C53 C50 112.4(14) . . ?
F18 C53 C50 114.1(13) . . ?

_refine_diff_density_max         4.563
_refine_diff_density_min         -2.840
_refine_diff_density_rms         0.146

_shelx_res_file                  
;
TITL xna in C2/c
    shelx.res
    created by SHELXL-2018/3 at 18:49:03 on 29-Jun-2023
CELL  0.71073  37.5829  19.5502  16.6042   90.000  103.385   90.000
ZERR     8.00   0.0043   0.0023   0.0019    0.000    0.002    0.000
LATT   7
SYMM  - X,   Y, 1/2 - Z
SFAC  C    H    N    B    F    PT
UNIT  488 256 56 8 192 16
MERG   2
OMIT    -2.00  52.00
OMIT     0   2   0
OMIT     2   2   0
OMIT     2   2   1
OMIT     3   1   0
OMIT     0   2   1
OMIT     3   1   1
OMIT     1   3   0
OMIT    -4   2   1
OMIT    -4   0   2
OMIT    -2   0   2
OMIT    -1   1   2
OMIT    -3   1   2
OMIT     4   0   0
OMIT     0   0   2
SADI C8 Pt1 C12 Pt1  C8A Pt1A C12A Pt1A C22 Pt2 C26 Pt2 C22A Pt2A C26A Pt2A
SADI N5 Pt2 N5A Pt2A
SADI C22 C1 C26 C1
DFIX 2.0 0.01 C1 Pt2 N1 Pt1 C1A Pt1A
DFIX 2.1 0.01 Pt1 N4 Pt1A N4A
DFIX  1.45 0.01 C7 C8 C7A C8A C21 C22 C21A C22A
DFIX 1.41 0.01 C26 N6 C12 N3 C12A N3A C26A N6A
DFIX 1.36 0.01 N6 C27 N3 C13 N3A C13A
DFIX 1.36 0.01 C27 C28 C13 C14 C13A C14A C27A C28A
DFIX 1.45 0.01 C28 C29 C14 C15 C14A C15A C28A C29A
DFIX 1.33 0.01 C29 N7 N4 C15 N4A C15A
DFIX 1.38 0.01 N6 N7 N3 N4 N3A N4A N6A N7A
DANG 2.3 0.01 N7 C28 N4 C14 N4A C14A
DANG 2.2 0.01 N6 C29 N3 C15 N3A C15A
DANG 2.2 0.01 C27 C29 C13 C15 C13A C15A
DANG 2.2 0.01 C28 N6 N3 C14 N3A C14A
FLAT C27 C28 C29 N7 N6
FLAT C27A C28A C29A N7A N6A
FLAT C13 C14 C15 N3 N4
FLAT C13A C14A C15A N3A N4A
DFIX 1.5 0.01 C56 C60 C58 C61 C42 C45 C40 C44 C50 C53 C48 C52
DANG 2.15 0.01  F22 F23 F23 F24 F24 F22 F10 F11 F11 F12 F12 F10
DANG 2.15 0.01  F22A F23A F23A F24A F24A F22A
DANG 2.45 0.01 C20 C22
DANG 2.5 0.01 N3A C11A
DANG 2.8 0.01 C21A Pt2A
DFIX 1.33 0.01 C61 F22 C61 F23 C61 F24 C45 F10 C45 F11 C45 F12
DFIX 1.33 0.01 C61A F22A C61A F23A C61A F24A C60 F19 C60 F20 C60 F21
DFIX 1.33 0.01 C60A F19A C60A F20A C60A F21A
SADI F19 F20 F20 F21 F21 F19 F19A F20A F20A F21A F21A F19A
SADI F1 F2 F2 F3 F3 F1 F1A F2A F2A F3A F3A F1A
SADI C56 C60 C56A C60A
SADI C36 F1 C36 F2 C36 F3 C36 F1A C36 F2A C36 F3A
DFIX 1.05 0.01 C1 N1 C1A N1A
ISOR 0.01 0.01 F22 F23 F24  F22A F23A F24A C22 C20A C15A C11A C11 C9A C7A C2A
ISOR 0.01 0.01 C3 C6A C25A C54A C55 C60A C61A N2 N2A N3 N4A
ISOR 0.01 0.01 F2A F3A F3 F1A C16 C1
EADP Pt1A Pt1
EADP Pt2 Pt2A
EADP C1 N1 C1A N1A
EADP C2 C3 C4 C5 C6 C7
EADP N2 C8 C9 C10 C11 C12
EADP N2A C8A C9A C10A C11A C12A
EADP C13 C14 C15 N3 N4
EADP C15A C14A C13A N4A N3A
EADP C16 C17 C18 C19 C20 C21
EADP C20A C19A C18A C17A C16A C21A
EADP C26A N5A C22A C23A C24A
EADP N5 C22 C23 C24 C25 C26
EADP N6A N7A C27A C28A C29A
EADP C29 C29 C27 N6 N7
EADP C61 C61A
FMAP   2
PLAN   20
SIZE     0.162   0.292   0.367
ACTA
BOND   $H
L.S.   4
TEMP  -123.15
WGHT    0.066600  272.487579
FVAR       0.01852   0.43588   0.53401
PART  1
PT1A  6   -0.082947    0.548842   -0.043723    21.00000    0.05392    0.11558 =
         0.09195    0.03484    0.04037    0.03372
PT2A  6    0.024918    0.455446    0.190497    21.00000    0.05264    0.05266 =
         0.05448    0.00851    0.01160    0.00715
C1A   1   -0.036996    0.512347    0.032589    21.00000    0.06870    0.05634 =
         0.07193   -0.01355    0.01570    0.03189
N1A   3   -0.014493    0.493114    0.079941    21.00000    0.06870    0.05634 =
         0.07193   -0.01355    0.01570    0.03189
AFIX  66
C2A   1   -0.100519    0.453622   -0.086849    21.00000    0.06668    0.06658 =
         0.06637   -0.00901    0.02863   -0.00111
C3A   1   -0.086273    0.390764   -0.056007    21.00000    0.10500    0.12256 =
         0.05005    0.00039    0.04951    0.01922
AFIX  43
H3A   2   -0.065150    0.388946   -0.011690    21.00000   -1.20000
AFIX  65
C4A   1   -0.102933    0.330568   -0.090008    21.00000    0.08680    0.13087 =
         0.07398   -0.03865    0.01378   -0.01729
AFIX  43
H4A   2   -0.093196    0.287608   -0.068929    21.00000   -1.20000
AFIX  65
C5A   1   -0.133839    0.333229   -0.154851    21.00000    0.15515    0.10957 =
         0.12058    0.04738    0.09629    0.01418
AFIX  43
H5A   2   -0.145226    0.292087   -0.178088    21.00000   -1.20000
AFIX  65
C6A   1   -0.148086    0.396086   -0.185693    21.00000    0.07839    0.09029 =
         0.08493   -0.00383    0.02532    0.00522
AFIX  43
H6A   2   -0.169209    0.397904   -0.230010    21.00000   -1.20000
AFIX  65
C7A   1   -0.131426    0.456282   -0.151693    21.00000    0.07547    0.08236 =
         0.07506    0.00146    0.01914    0.00186
AFIX  66
N2A   3   -0.123189    0.572563   -0.134936    21.00000    0.08074    0.09685 =
         0.08741    0.01586    0.02977    0.01438
C12A  1   -0.130647    0.641523   -0.150916    21.00000    0.08074    0.09685 =
         0.08741    0.01586    0.02977    0.01438
C11A  1   -0.159478    0.661019   -0.215525    21.00000    0.08074    0.09685 =
         0.08741    0.01586    0.02977    0.01438
AFIX  43
H11A  2   -0.164575    0.708150   -0.226446    21.00000   -1.20000
AFIX  65
C10A  1   -0.180853    0.611556   -0.264154    21.00000    0.08074    0.09685 =
         0.08741    0.01586    0.02977    0.01438
AFIX  43
H10A  2   -0.200558    0.624881   -0.308312    21.00000   -1.20000
AFIX  65
C9A   1   -0.173395    0.542597   -0.248176    21.00000    0.08074    0.09685 =
         0.08741    0.01586    0.02977    0.01438
AFIX  43
H9A   2   -0.188004    0.508791   -0.281412    21.00000   -1.20000
AFIX  65
C8A   1   -0.144564    0.523100   -0.183567    21.00000    0.08074    0.09685 =
         0.08741    0.01586    0.02977    0.01438
AFIX   0
C15A  1   -0.061348    0.705583    0.011264    21.00000    0.09027    0.11686 =
         0.08890    0.00710    0.04571   -0.00664
AFIX  43
H15A  2   -0.040701    0.701204    0.056432    21.00000   -1.20000
AFIX   0
C14A  1   -0.078887    0.769539   -0.018947    21.00000    0.09027    0.11686 =
         0.08890    0.00710    0.04571   -0.00664
AFIX  43
H14A  2   -0.072317    0.814364    0.001191    21.00000   -1.20000
AFIX   0
C13A  1   -0.106805    0.750850   -0.082494    21.00000    0.09027    0.11686 =
         0.08890    0.00710    0.04571   -0.00664
AFIX  43
H13A  2   -0.123907    0.781579   -0.114828    21.00000   -1.20000
AFIX   0
N4A   3   -0.078487    0.653767   -0.033737    21.00000    0.09027    0.11686 =
         0.08890    0.00710    0.04571   -0.00664
N3A   3   -0.106905    0.682310   -0.093427    21.00000    0.09027    0.11686 =
         0.08890    0.00710    0.04571   -0.00664
AFIX  66
C21A  1    0.073275    0.537874    0.300953    21.00000    0.09980    0.09395 =
         0.11841   -0.01754    0.05015   -0.01321
C20A  1    0.088898    0.598455    0.336280    21.00000    0.09980    0.09395 =
         0.11841   -0.01754    0.05015   -0.01321
AFIX  43
H20A  2    0.109286    0.597129    0.382396    21.00000   -1.20000
AFIX  65
C19A  1    0.074689    0.660975    0.304133    21.00000    0.09980    0.09395 =
         0.11841   -0.01754    0.05015   -0.01321
AFIX  43
H19A  2    0.085366    0.702379    0.328278    21.00000   -1.20000
AFIX  65
C18A  1    0.044857    0.662915    0.236659    21.00000    0.09980    0.09395 =
         0.11841   -0.01754    0.05015   -0.01321
AFIX  43
H18A  2    0.035145    0.705644    0.214689    21.00000   -1.20000
AFIX  65
C17A  1    0.029234    0.602334    0.201332    21.00000    0.09980    0.09395 =
         0.11841   -0.01754    0.05015   -0.01321
AFIX  43
H17A  2    0.008845    0.603660    0.155216    21.00000   -1.20000
AFIX  65
C16A  1    0.043442    0.539814    0.233477    21.00000    0.09980    0.09395 =
         0.11841   -0.01754    0.05015   -0.01321
AFIX  66
N5A   3    0.062724    0.421694    0.275861    21.00000    0.04948    0.09389 =
         0.07645   -0.00675    0.02235   -0.01842
C26A  1    0.067299    0.351785    0.289715    21.00000    0.04948    0.09389 =
         0.07645   -0.00675    0.02235   -0.01842
C25A  1    0.093953    0.327960    0.356372    21.00000    0.04785    0.08426 =
         0.07389    0.00200    0.00717    0.01669
AFIX  43
H25A  2    0.097079    0.280181    0.365840    21.00000   -1.20000
AFIX  65
C24A  1    0.116031    0.374042    0.409176    21.00000    0.04948    0.09389 =
         0.07645   -0.00675    0.02235   -0.01842
AFIX  43
H24A  2    0.134248    0.357758    0.454733    21.00000   -1.20000
AFIX  65
C23A  1    0.111457    0.443951    0.395323    21.00000    0.04948    0.09389 =
         0.07645   -0.00675    0.02235   -0.01842
AFIX  43
H23A  2    0.126547    0.475446    0.431412    21.00000   -1.20000
AFIX  65
C22A  1    0.084803    0.467777    0.328666    21.00000    0.04948    0.09389 =
         0.07645   -0.00675    0.02235   -0.01842
AFIX   0
N6A   3    0.042141    0.316816    0.225762    21.00000    0.03950    0.06882 =
         0.10964   -0.01305    0.03087   -0.00109
C28A  1    0.011302    0.229610    0.151331    21.00000    0.03950    0.06882 =
         0.10964   -0.01305    0.03087   -0.00109
AFIX  43
H28A  2    0.003227    0.185746    0.130073    21.00000   -1.20000
AFIX   0
C29A  1   -0.003450    0.296754    0.122457    21.00000    0.03950    0.06882 =
         0.10964   -0.01305    0.03087   -0.00109
AFIX  43
H29A  2   -0.023753    0.302933    0.076865    21.00000   -1.20000
AFIX   0
N7A   3    0.015230    0.350885    0.168464    21.00000    0.03950    0.06882 =
         0.10964   -0.01305    0.03087   -0.00109
C27A  1    0.039651    0.245675    0.216629    21.00000    0.03950    0.06882 =
         0.10964   -0.01305    0.03087   -0.00109
AFIX  43
H27A  2    0.055230    0.213502    0.250516    21.00000   -1.20000
AFIX   0
F22A  5    0.095640    0.758524    0.154788    21.00000    0.14707    0.10988 =
         0.12948   -0.01134    0.01503   -0.00605
F24A  5    0.064639    0.831590    0.206578    21.00000    0.16771    0.17527 =
         0.18142   -0.01951    0.02924   -0.01551
F23A  5    0.084849    0.857565    0.099444    21.00000    0.15359    0.14382 =
         0.14025    0.00322    0.00858   -0.01251
C61A  1    0.093250    0.824804    0.172382    21.00000    0.08695    0.07255 =
         0.07474   -0.00989   -0.00626   -0.00033
C60A  1    0.221819    0.895439    0.202715    21.00000    0.08346    0.07684 =
         0.07329    0.00917    0.02396    0.00472
F20A  5    0.222624    0.951937    0.158832    21.00000    0.30941    0.07590 =
         0.15036    0.03673    0.07980    0.01674
F19A  5    0.253789    0.893304    0.257215    21.00000    0.14056    0.36117 =
         0.10624    0.09353    0.05621    0.04706
F21A  5    0.222728    0.843957    0.150725    21.00000    0.45803    0.06856 =
         0.15882    0.01496    0.17307    0.06234
AFIX  66
C54A  1    0.162229    0.905648    0.352287    21.00000    0.04481    0.05103 =
         0.05273    0.00317    0.00861   -0.00168
C55A  1    0.191563    0.910531    0.314719    21.00000    0.05289    0.07444 =
         0.05145    0.00934    0.02170    0.01103
AFIX  43
H55A  2    0.214144    0.929211    0.344371    21.00000   -1.20000
AFIX  65
C56A  1    0.187860    0.888082    0.233767    21.00000    0.09425    0.08173 =
         0.03849    0.01080    0.02706    0.02140
C57A  1    0.154822    0.860750    0.190383    21.00000    0.12742    0.06062 =
         0.05718   -0.01147   -0.02282    0.02774
AFIX  43
H57A  2    0.152291    0.845407    0.135056    21.00000   -1.20000
AFIX  65
C58A  1    0.125487    0.855866    0.227949    21.00000    0.06324    0.05344 =
         0.07278   -0.01035    0.00106    0.00466
C59A  1    0.129190    0.878315    0.308901    21.00000    0.05351    0.05229 =
         0.04204    0.00801   -0.00937    0.00205
AFIX  43
H59A  2    0.109141    0.874977    0.334577    21.00000   -1.20000
PART  2
AFIX   0
PT1   6   -0.072200    0.568848   -0.043911   -21.00000    0.05392    0.11558 =
         0.09195    0.03484    0.04037    0.03372
PT2   6    0.022416    0.453450    0.164477   -21.00000    0.05264    0.05266 =
         0.05448    0.00851    0.01160    0.00715
C1    1   -0.018465    0.502386    0.095285   -21.00000    0.06870    0.05634 =
         0.07193   -0.01355    0.01570    0.03189
N1    3   -0.036749    0.526849    0.048271   -21.00000    0.06870    0.05634 =
         0.07193   -0.01355    0.01570    0.03189
AFIX  66
C2    1   -0.058818    0.664172   -0.006454   -21.00000    0.11775    0.11351 =
         0.11754    0.01920    0.04744    0.00584
C3    1   -0.030790    0.687644    0.057579   -21.00000    0.11775    0.11351 =
         0.11754    0.01920    0.04744    0.00584
AFIX  43
H3    2   -0.013862    0.656195    0.089097   -21.00000   -1.20000
AFIX  65
C4    1   -0.027530    0.757130    0.075499   -21.00000    0.11775    0.11351 =
         0.11754    0.01920    0.04744    0.00584
AFIX  43
H4    2   -0.008374    0.773171    0.119263   -21.00000   -1.20000
AFIX  65
C5    1   -0.052298    0.803145    0.029384   -21.00000    0.11775    0.11351 =
         0.11754    0.01920    0.04744    0.00584
AFIX  43
H5    2   -0.050070    0.850635    0.041632   -21.00000   -1.20000
AFIX  65
C6    1   -0.080326    0.779675   -0.034650   -21.00000    0.11775    0.11351 =
         0.11754    0.01920    0.04744    0.00584
AFIX  43
H6    2   -0.097254    0.811124   -0.066167   -21.00000   -1.20000
AFIX  65
C7    1   -0.083587    0.710189   -0.052570   -21.00000    0.11775    0.11351 =
         0.11754    0.01920    0.04744    0.00584
AFIX  66
C8    1   -0.113101    0.687263   -0.119374   -21.00000    0.09351    0.12519 =
         0.09667    0.01894    0.04717    0.01760
C9    1   -0.140702    0.721055   -0.175442   -21.00000    0.09351    0.12519 =
         0.09667    0.01894    0.04717    0.01760
AFIX  43
H9    2   -0.141803    0.769601   -0.175377   -21.00000   -1.20000
AFIX  65
C10   1   -0.166693    0.683816   -0.231605   -21.00000    0.09351    0.12519 =
         0.09667    0.01894    0.04717    0.01760
AFIX  43
H10   2   -0.185558    0.706912   -0.269925   -21.00000   -1.20000
AFIX  65
C11   1   -0.165083    0.612786   -0.231701   -21.00000    0.09351    0.12519 =
         0.09667    0.01894    0.04717    0.01760
AFIX  43
H11   2   -0.182847    0.587335   -0.270086   -21.00000   -1.20000
AFIX  65
C12   1   -0.137482    0.578993   -0.175634   -21.00000    0.09351    0.12519 =
         0.09667    0.01894    0.04717    0.01760
N2    3   -0.111491    0.616231   -0.119470   -21.00000    0.09351    0.12519 =
         0.09667    0.01894    0.04717    0.01760
AFIX   0
C14   1   -0.135506    0.395009   -0.176264   -21.00000    0.08808    0.13178 =
         0.09837   -0.01204    0.03825   -0.01231
AFIX  43
H14   2   -0.142521    0.349338   -0.191907   -21.00000   -1.20000
AFIX   0
C13   1   -0.151790    0.453075   -0.209434   -21.00000    0.08808    0.13178 =
         0.09837   -0.01204    0.03825   -0.01231
AFIX  43
H13   2   -0.172880    0.455282   -0.253803   -21.00000   -1.20000
AFIX   0
C15   1   -0.105044    0.417359   -0.111702   -21.00000    0.08808    0.13178 =
         0.09837   -0.01204    0.03825   -0.01231
AFIX  43
H15   2   -0.088379    0.387764   -0.076277   -21.00000   -1.20000
AFIX   0
N3    3   -0.133623    0.507943   -0.170117   -21.00000    0.08808    0.13178 =
         0.09837   -0.01204    0.03825   -0.01231
N4    3   -0.103611    0.486591   -0.108832   -21.00000    0.08808    0.13178 =
         0.09837   -0.01204    0.03825   -0.01231
AFIX  66
C16   1    0.008968    0.360127    0.125885   -21.00000    0.09727    0.09652 =
         0.14221   -0.01171    0.05453   -0.00328
C17   1   -0.017253    0.341005    0.055866   -21.00000    0.09727    0.09652 =
         0.14221   -0.01171    0.05453   -0.00328
AFIX  43
H17   2   -0.030709    0.375001    0.020648   -21.00000   -1.20000
AFIX  65
C18   1   -0.023786    0.272143    0.037377   -21.00000    0.09727    0.09652 =
         0.14221   -0.01171    0.05453   -0.00328
AFIX  43
H18   2   -0.041707    0.259074   -0.010478   -21.00000   -1.20000
AFIX  65
C19   1   -0.004098    0.222402    0.088906   -21.00000    0.09727    0.09652 =
         0.14221   -0.01171    0.05453   -0.00328
AFIX  43
H19   2   -0.008563    0.175338    0.076270   -21.00000   -1.20000
AFIX  65
C20   1    0.022123    0.241523    0.158925   -21.00000    0.09727    0.09652 =
         0.14221   -0.01171    0.05453   -0.00328
AFIX  43
H20   2    0.035578    0.207527    0.194143   -21.00000   -1.20000
AFIX  65
C21   1    0.028656    0.310385    0.177416   -21.00000    0.09727    0.09652 =
         0.14221   -0.01171    0.05453   -0.00328
AFIX  66
N5    3    0.057750    0.402314    0.247352   -21.00000    0.08824    0.10586 =
         0.10694    0.02891    0.04575    0.03188
C22   1    0.057132    0.331226    0.246540   -21.00000    0.08824    0.10586 =
         0.10694    0.02891    0.04575    0.03188
C23   1    0.081005    0.294703    0.307991   -21.00000    0.08824    0.10586 =
         0.10694    0.02891    0.04575    0.03188
AFIX  43
H23   2    0.080582    0.246117    0.307436   -21.00000   -1.20000
AFIX  65
C24   1    0.105495    0.329268    0.370256   -21.00000    0.08824    0.10586 =
         0.10694    0.02891    0.04575    0.03188
AFIX  43
H24   2    0.121811    0.304306    0.412255   -21.00000   -1.20000
AFIX  65
C25   1    0.106113    0.400356    0.371069   -21.00000    0.08824    0.10586 =
         0.10694    0.02891    0.04575    0.03188
AFIX  43
H25   2    0.122851    0.423979    0.413624   -21.00000   -1.20000
AFIX  65
C26   1    0.082241    0.436880    0.309618   -21.00000    0.08824    0.10586 =
         0.10694    0.02891    0.04575    0.03188
AFIX   0
C27   1    0.101268    0.558955    0.348958   -21.00000    0.06105    0.09394 =
         0.08130    0.01654    0.02475   -0.00276
AFIX  43
H27   2    0.121352    0.552781    0.395047   -21.00000   -1.20000
AFIX   0
C28   1    0.088161    0.620344    0.317623   -21.00000    0.07255    0.08653 =
         0.07327    0.00156    0.01260   -0.00522
AFIX  43
H28   2    0.096750    0.664564    0.336437   -21.00000   -1.20000
AFIX   0
C29   1    0.058183    0.603225    0.249170   -21.00000    0.06105    0.09394 =
         0.08130    0.01654    0.02475   -0.00276
AFIX  43
H29   2    0.043332    0.635422    0.213693   -21.00000   -1.20000
AFIX   0
N6    3    0.081691    0.507911    0.305277   -21.00000    0.06105    0.09394 =
         0.08130    0.01654    0.02475   -0.00276
N7    3    0.054408    0.535239    0.243079   -21.00000    0.06105    0.09394 =
         0.08130    0.01654    0.02475   -0.00276
F24   5    0.067138    0.769489    0.236031   -21.00000    0.12600    0.12797 =
         0.15389    0.01672    0.00141   -0.02793
F23   5    0.067095    0.825348    0.124450   -21.00000    0.12228    0.15912 =
         0.12386   -0.00405   -0.00056   -0.02608
F22   5    0.046597    0.872146    0.221358   -21.00000    0.14226    0.15506 =
         0.17615   -0.01917    0.01613    0.00513
C61   1    0.072103    0.830150    0.205874   -21.00000    0.08695    0.07255 =
         0.07474   -0.00989   -0.00626   -0.00033
C60   1    0.201578    0.882418    0.193953   -21.00000    0.08046    0.08835 =
         0.04207   -0.00507    0.01181   -0.00440
F20   5    0.204936    0.942818    0.159338   -21.00000    0.19203    0.09150 =
         0.11719    0.05112    0.05581    0.01340
F19   5    0.234946    0.869688    0.241178   -21.00000    0.11513    0.13119 =
         0.10045    0.03320    0.05201    0.05251
F21   5    0.197912    0.837633    0.132085   -21.00000    0.26931    0.20566 =
         0.08712   -0.05737    0.07005   -0.07300
AFIX  66
C54   1    0.151238    0.904420    0.364297   -21.00000    0.05398    0.03885 =
         0.04955    0.00593    0.02111    0.00776
C55   1    0.178515    0.906162    0.320315   -21.00000    0.05324    0.04879 =
         0.04639    0.00452    0.01361    0.00371
AFIX  43
H55   2    0.202004    0.923789    0.345569   -21.00000   -1.20000
AFIX  65
C56   1    0.171425    0.882114    0.239383   -21.00000    0.09457    0.05685 =
         0.06308    0.02121    0.02471    0.01320
C57   1    0.137058    0.856323    0.202432   -21.00000    0.08031    0.06035 =
         0.06390    0.01129    0.00710    0.00760
AFIX  43
H57   2    0.132212    0.839886    0.147119   -21.00000   -1.20000
AFIX  65
C58   1    0.109780    0.854580    0.246414   -21.00000    0.05198    0.07509 =
         0.07736    0.01454   -0.01195    0.00430
C59   1    0.116869    0.878629    0.327345   -21.00000    0.07210    0.06131 =
         0.08417    0.00432    0.00743    0.00083
AFIX  43
H59   2    0.098226    0.877438    0.357404   -21.00000   -1.20000
PART  0
AFIX   0
C32   1    0.200256    0.745491    0.534711    11.00000    0.04724    0.04598 =
         0.07439    0.00357    0.01810    0.00006
C52   1    0.176866    1.190300    0.427612    11.00000    0.12140    0.05098 =
         0.08640    0.01117    0.01248    0.01334

B1    4    0.164859    0.931005    0.457965    11.00000    0.06616    0.04478 =
         0.05830    0.00326    0.00578    0.00295
C46   1    0.190437    1.000062    0.464079    11.00000    0.06503    0.04312 =
         0.05090    0.00149    0.01487    0.00127
C51   1    0.228679    0.997995    0.481502    11.00000    0.06438    0.04358 =
         0.05859    0.00176    0.01306    0.00563
AFIX  43
H51   2    0.240678    0.955260    0.494386    11.00000   -1.20000
AFIX   0
C50   1    0.249603    1.056117    0.480592    11.00000    0.06602    0.05425 =
         0.06340   -0.00379    0.01759   -0.00202
PART  1
F1    5    0.192173    0.671516    0.419699    31.00000    0.18193    0.05670 =
         0.11392   -0.02797    0.07972   -0.01442
F2    5    0.165300    0.645235    0.513108    31.00000    0.13466    0.06634 =
         0.14110   -0.05274    0.10222   -0.04827
F3    5    0.222766    0.634057    0.532611    31.00000    0.10313    0.09284 =
         0.14305   -0.01634    0.01657    0.03070
PART  2
F1A   5    0.210482    0.658241    0.443091   -31.00000    0.08616    0.08500 =
         0.09870   -0.01454    0.04725    0.00279
F3A   5    0.207485    0.627420    0.562657   -31.00000    0.10388    0.06081 =
         0.08553    0.00757    0.01684    0.01407
F2A   5    0.159814    0.658099    0.477057   -31.00000    0.07887    0.06811 =
         0.09202   -0.01205    0.02245   -0.00690
PART  0

C36   1    0.194756    0.675274    0.502111    11.00000    0.05984    0.05450 =
         0.07416   -0.00048    0.01631    0.01001
C34   1    0.225860    0.823474    0.641908    11.00000    0.05217    0.06583 =
         0.05397    0.00536    0.00121   -0.00700
C33   1    0.221850    0.757038    0.612771    11.00000    0.04867    0.05953 =
         0.06693    0.01598    0.01007    0.00567
AFIX  43
H33   2    0.233680    0.720214    0.645709    11.00000   -1.20000
AFIX   0
C31   1    0.182931    0.800108    0.486568    11.00000    0.04971    0.04945 =
         0.05518    0.00085    0.01173    0.00210
AFIX  43
H31   2    0.168170    0.790851    0.433027    11.00000   -1.20000
AFIX   0
C35   1    0.208746    0.877071    0.593349    11.00000    0.06013    0.05002 =
         0.05234   -0.00058    0.00618   -0.00967
AFIX  43
H35   2    0.212277    0.922247    0.614787    11.00000   -1.20000
AFIX   0

C30   1    0.186582    0.867460    0.514412    11.00000    0.05394    0.04673 =
         0.05696    0.00172    0.01354    0.00150
C37   1    0.248757    0.836937    0.725216    11.00000    0.10216    0.08562 =
         0.06061    0.00845   -0.00561   -0.00733
C38   1    0.128295    0.949767    0.489663    11.00000    0.05614    0.05590 =
         0.08799    0.01014    0.01204   -0.00570
C39   1    0.126086    0.940642    0.572470    11.00000    0.05955    0.04589 =
         0.09624   -0.01289    0.01216   -0.01055
AFIX  43
H39   2    0.145880    0.918708    0.609428    11.00000   -1.20000
AFIX   0
C40   1    0.096406    0.962078    0.603066    11.00000    0.06698    0.05193 =
         0.11589   -0.01287    0.03334   -0.01204
C41   1    0.067584    0.994474    0.550247    11.00000    0.06100    0.08974 =
         0.18166    0.02982    0.05178    0.01444
AFIX  43
H41   2    0.047141    1.009291    0.570237    11.00000   -1.20000
AFIX   0
C42   1    0.068286    1.005307    0.469732    11.00000    0.06082    0.10459 =
         0.17575    0.05982    0.03888    0.02443
C43   1    0.098393    0.982629    0.439189    11.00000    0.06587    0.08935 =
         0.11848    0.04027    0.02127    0.00971
AFIX  43
H43   2    0.098229    0.990018    0.382555    11.00000   -1.20000
AFIX   0
C44   1    0.096086    0.944832    0.690530    11.00000    0.09487    0.08865 =
         0.11200   -0.03235    0.05159   -0.02751
C45   1    0.037284    1.039675    0.409656    11.00000    0.10571    0.20484 =
         0.27601    0.12221    0.09256    0.07285
C47   1    0.174764    1.064508    0.446773    11.00000    0.06421    0.04944 =
         0.05761    0.00890    0.01486    0.00756
AFIX  43
H47   2    0.148891    1.068721    0.434959    11.00000   -1.20000
AFIX   0
C48   1    0.195745    1.122616    0.446265    11.00000    0.08113    0.04651 =
         0.05757    0.00490    0.00514    0.01125
C49   1    0.233581    1.119493    0.463855    11.00000    0.07911    0.05191 =
         0.05559    0.00246    0.00771   -0.00850
AFIX  43
H49   2    0.247939    1.159552    0.464356    11.00000   -1.20000
AFIX   0
C53   1    0.290320    1.050847    0.498648    11.00000    0.06078    0.07910 =
         0.13956    0.01820    0.00727   -0.00345
F4    5    0.279850    0.800407    0.741165    11.00000    0.12854    0.16990 =
         0.11042    0.00832   -0.04548    0.02521
F5    5    0.235521    0.810774    0.782604    11.00000    0.20424    0.27193 =
         0.05694   -0.01599    0.01786   -0.09387
F6    5    0.258346    0.897192    0.741163    11.00000    0.24958    0.08370 =
         0.12285   -0.00112   -0.11364   -0.02099
F7    5    0.088151    0.882848    0.701627    11.00000    0.32991    0.12692 =
         0.11321   -0.05321    0.11784   -0.13892
F8    5    0.127218    0.957339    0.743596    11.00000    0.10720    0.12864 =
         0.11632   -0.01685    0.01736   -0.02595

F9    5    0.072986    0.986618    0.718247    11.00000    0.12749    0.23238 =
         0.14216   -0.05983    0.04527    0.03090
F10   5    0.013143    1.066852    0.448324    11.00000    0.11745    0.21985 =
         0.34738    0.16217    0.12823    0.09975
F11   5    0.048990    1.089776    0.368687    11.00000    0.14633    0.25584 =
         0.35593    0.20880    0.14696    0.12889
F12   5    0.019194    0.995068    0.354408    11.00000    0.11453    0.38997 =
         0.29368    0.11630   -0.03144    0.09429
F13   5    0.153387    1.202777    0.474263    11.00000    0.19147    0.09464 =
         0.15326    0.03472    0.06800    0.07593
F14   5    0.198103    1.241744    0.431395    11.00000    0.14219    0.03970 =
         0.23299    0.01221   -0.00343    0.00231
F15   5    0.155963    1.192157    0.351048    11.00000    0.21308    0.08339 =
         0.11696    0.02674   -0.04812    0.04340
F16   5    0.307299    1.106848    0.505819    11.00000    0.07496    0.07331 =
         0.49161    0.00689    0.00678   -0.01748
F17   5    0.301815    1.019907    0.439192    11.00000    0.10273    0.18677 =
         0.22024    0.02648    0.07012    0.04022
F18   5    0.304410    1.008092    0.559013    11.00000    0.07502    0.15240 =
         0.16246    0.04292   -0.01785   -0.00835
HKLF    4  1.0  1.00  0.00  0.00  0.00  1.00  0.00  0.00  0.00  1.00


REM  xna in C2/c
REM wR2 = 0.2085, GooF = S = 1.045, Restrained GooF = 1.062 for all data
REM R1 = 0.0817 for 8117 Fo > 4sig(Fo) and 0.1150 for all 11622 data
REM 903 parameters refined using 348 restraints

END

WGHT      0.0665    272.5707

REM Highest difference peak  4.563,  deepest hole -2.840,  1-sigma level  0.146
Q1    1  -0.0704  0.6052 -0.0243  11.00000  0.05    4.56
Q2    1   0.0387  0.4557  0.2217  11.00000  0.05    2.37
Q3    1  -0.0672  0.5643 -0.0761  11.00000  0.05    2.07
Q4    1   0.0182  0.4143  0.1528  11.00000  0.05    2.01
Q5    1  -0.1024  0.5399 -0.0928  11.00000  0.05    1.36
Q6    1   0.0070  0.4695  0.1801  11.00000  0.05    1.36
Q7    1   0.3014  1.0830  0.5807  11.00000  0.05    0.97
Q8    1  -0.1139  0.6700 -0.1196  11.00000  0.05    0.93
Q9    1  -0.0065  0.3304  0.1052  11.00000  0.05    0.87
Q10   1  -0.0760  0.3503 -0.0523  11.00000  0.05    0.83
Q11   1   0.0279  0.4696  0.1453  11.00000  0.05    0.82
Q12   1  -0.0033  0.4851  0.1113  11.00000  0.05    0.79
Q13   1  -0.0077  0.2531  0.0956  11.00000  0.05    0.77
Q14   1   0.0657  0.5507  0.2777  11.00000  0.05    0.76
Q15   1  -0.1254  0.7564 -0.1414  11.00000  0.05    0.68
Q16   1  -0.0639  0.8007  0.0083  11.00000  0.05    0.66
Q17   1   0.0384  0.5525  0.2169  11.00000  0.05    0.65
Q18   1   0.0200  0.6215  0.1721  11.00000  0.05    0.65
Q19   1  -0.0667  0.4940 -0.0187  11.00000  0.05    0.64
Q20   1   0.0699  0.7652  0.1657  11.00000  0.05    0.62
;
_shelx_res_checksum              21584

_exptl_crystal_preparation       Luminescent
####################################################################### 
# 
# This file contains crystal structure data downloaded from the 
# Cambridge Structural Database (CSD) hosted by the Cambridge 
# Crystallographic Data Centre (CCDC).
# 
# Full information about CCDC data access policies and citation 
# guidelines are available at http://www.ccdc.cam.ac.uk/access/V1 
# 
# Audit and citation data items may have been added by the CCDC. 
# Please retain this information to preserve the provenance of 
# this file and to allow appropriate attribution of the data. 
# 
#######################################################################

data_3
_database_code_depnum_ccdc_archive 'CCDC 2285473'
loop_
_audit_author_name
_audit_author_address
'Igor Koshevoy'
;University of Eastern Finland
Finland
;
_audit_update_record             
;
2023-07-30 deposited with the CCDC.	2024-01-24 downloaded from the CCDC.
;
# start Validation Reply Form
_vrf_PLAT430_3                   
;
PROBLEM: Short Inter D...A Contact  N1       ..N1       .       1.15 Ang.
RESPONSE: These are cyanide groups with two equally possible orientations.
;
_vrf_PLAT430_3_2                 
;
PROBLEM: Short Inter D...A Contact  N6       ..N6       .       1.15 Ang.
RESPONSE: These are cyanide groups with two equally possible orientations.
;
# Added during the CSD deposition process: Sunday 30 July 2023 05:52 PM
# end Validation Reply Form


_audit_creation_method           SHELXL-2018/3
_shelx_SHELXL_version_number     2018/3
_chemical_name_systematic        ?
_chemical_name_common            ?
_chemical_melting_point          ?
_chemical_formula_moiety         
'C32 H12 B F24, 2(C20.50 H15 N4.50 Pt), C H2 Cl2'
_chemical_formula_sum            'C74 H44 B Cl2 F24 N9 Pt2'
_chemical_formula_weight         1987.07

loop_
_atom_type_symbol
_atom_type_description
_atom_type_scat_dispersion_real
_atom_type_scat_dispersion_imag
_atom_type_scat_source
C C 0.0033 0.0016 'International Tables Vol C Tables 4.2.6.8 and 6.1.1.4'
H H 0.0000 0.0000 'International Tables Vol C Tables 4.2.6.8 and 6.1.1.4'
N N 0.0061 0.0033 'International Tables Vol C Tables 4.2.6.8 and 6.1.1.4'
B B 0.0013 0.0007 'International Tables Vol C Tables 4.2.6.8 and 6.1.1.4'
F F 0.0171 0.0103 'International Tables Vol C Tables 4.2.6.8 and 6.1.1.4'
Pt Pt -1.7033 8.3905 'International Tables Vol C Tables 4.2.6.8 and 6.1.1.4'
Cl Cl 0.1484 0.1585 'International Tables Vol C Tables 4.2.6.8 and 6.1.1.4'

_space_group_crystal_system      triclinic
_space_group_IT_number           2
_space_group_name_H-M_alt        'P -1'
_space_group_name_Hall           '-P 1'

_shelx_space_group_comment       
;
The symmetry employed for this shelxl refinement is uniquely defined
by the following loop, which should always be used as a source of
symmetry information in preference to the above space-group names.
They are only intended as comments.
;

loop_
_space_group_symop_operation_xyz
'x, y, z'
'-x, -y, -z'

_cell_length_a                   10.8326(5)
_cell_length_b                   18.8796(9)
_cell_length_c                   20.8423(11)
_cell_angle_alpha                63.426(2)
_cell_angle_beta                 78.863(2)
_cell_angle_gamma                73.683(2)
_cell_volume                     3647.4(3)
_cell_formula_units_Z            2
_cell_measurement_temperature    150(2)
_cell_measurement_reflns_used    9344
_cell_measurement_theta_min      3.29
_cell_measurement_theta_max      36.95

_exptl_crystal_description       block
_exptl_crystal_colour            yellow
_exptl_crystal_density_meas      ?
_exptl_crystal_density_method    ?
_exptl_crystal_density_diffrn    1.809
_exptl_crystal_F_000             1924
_exptl_transmission_factor_min   ?
_exptl_transmission_factor_max   ?
_exptl_crystal_size_max          0.703
_exptl_crystal_size_mid          0.263
_exptl_crystal_size_min          0.106
_exptl_absorpt_coefficient_mu    4.017
_shelx_estimated_absorpt_T_min   0.165
_shelx_estimated_absorpt_T_max   0.675
_exptl_absorpt_correction_type   numerical
_exptl_absorpt_correction_T_min  0.165
_exptl_absorpt_correction_T_max  0.675
_exptl_absorpt_process_details   'SADABS (Sheldrick, 2008)'
_exptl_absorpt_special_details   ?
_diffrn_ambient_temperature      150(2)
_diffrn_radiation_wavelength     0.71073
_diffrn_radiation_type           MoK\a
_diffrn_measurement_device       '62mm x 62mm CCD camera on \k-goniostat'
_diffrn_measurement_device_type  'Bruker KAPPA APEX II CCD'
_diffrn_measurement_method       '\f scans and \w scans with \k offset'
_diffrn_radiation_monochromator  'horizontally mounted graphite crystal'
_diffrn_reflns_number            110532
_diffrn_reflns_av_unetI/netI     0.0260
_diffrn_reflns_av_R_equivalents  0.0238
_diffrn_reflns_limit_h_min       -12
_diffrn_reflns_limit_h_max       17
_diffrn_reflns_limit_k_min       -30
_diffrn_reflns_limit_k_max       28
_diffrn_reflns_limit_l_min       -33
_diffrn_reflns_limit_l_max       30
_diffrn_reflns_theta_min         1.965
_diffrn_reflns_theta_max         35.000
_diffrn_reflns_theta_full        25.242
_diffrn_measured_fraction_theta_max 0.997
_diffrn_measured_fraction_theta_full 0.999
_diffrn_reflns_Laue_measured_fraction_max 0.997
_diffrn_reflns_Laue_measured_fraction_full 0.999
_diffrn_reflns_point_group_measured_fraction_max 0.997
_diffrn_reflns_point_group_measured_fraction_full 0.999
_reflns_number_total             32025
_reflns_number_gt                25877
_reflns_threshold_expression     'I > 2\s(I)'
_reflns_Friedel_coverage         0.000
_reflns_Friedel_fraction_max     .
_reflns_Friedel_fraction_full    .

_reflns_special_details          
;
 Reflections were merged by SHELXL according to the crystal
 class for the calculation of statistics and refinement.
 
 _reflns_Friedel_fraction is defined as the number of unique
 Friedel pairs measured divided by the number that would be
 possible theoretically, ignoring centric projections and
 systematic absences.
;

_computing_data_collection       'APEX2 (Bruker AXS, 2010)'
_computing_cell_refinement       'SAINT (Bruker AXS, 2009)'
_computing_data_reduction        'SAINT (Bruker AXS, 2009)'
_computing_structure_solution    'SHELXS-2018 (Sheldrick, 2018)'
_computing_structure_refinement  'SHELXL-2018/3 (Sheldrick, 2018)'
_computing_molecular_graphics    'Diamond v.4.03 (Brandenburg, 2014)'
_computing_publication_material  'SHELXL-2018 (Sheldrick, 2018)'

_refine_special_details          ?
_refine_ls_structure_factor_coef Fsqd
_refine_ls_matrix_type           full
_refine_ls_weighting_scheme      calc
_refine_ls_weighting_details     
'w=1/[\s^2^(Fo^2^)+(0.0286P)^2^+3.8313P] where P=(Fo^2^+2Fc^2^)/3'
_atom_sites_solution_primary     ?
_atom_sites_solution_secondary   ?
_atom_sites_solution_hydrogens   geom
_refine_ls_hydrogen_treatment    constr
_refine_ls_extinction_method     none
_refine_ls_extinction_coef       .
_refine_ls_number_reflns         32025
_refine_ls_number_parameters     1065
_refine_ls_number_restraints     60
_refine_ls_R_factor_all          0.0393
_refine_ls_R_factor_gt           0.0260
_refine_ls_wR_factor_ref         0.0662
_refine_ls_wR_factor_gt          0.0605
_refine_ls_goodness_of_fit_ref   1.007
_refine_ls_restrained_S_all      1.022
_refine_ls_shift/su_max          0.005
_refine_ls_shift/su_mean         0.000

loop_
_atom_site_label
_atom_site_type_symbol
_atom_site_fract_x
_atom_site_fract_y
_atom_site_fract_z
_atom_site_U_iso_or_equiv
_atom_site_adp_type
_atom_site_occupancy
_atom_site_site_symmetry_order
_atom_site_calc_flag
_atom_site_refinement_flags_posn
_atom_site_refinement_flags_adp
_atom_site_refinement_flags_occupancy
_atom_site_disorder_assembly
_atom_site_disorder_group
C1 C 0.47912(18) 0.47399(11) 0.50229(11) 0.0247(3) Uani 0.5 1 d . . P . .
N1 N 0.47912(18) 0.47399(11) 0.50229(11) 0.0247(3) Uani 0.5 1 d . . P . .
C2 C 0.5335(2) 0.36670(13) 0.42987(11) 0.0273(4) Uani 1 1 d . . . . .
C3 C 0.6403(2) 0.39964(15) 0.39326(13) 0.0340(5) Uani 1 1 d . . . . .
H3 H 0.659440 0.440017 0.402740 0.041 Uiso 1 1 calc R U . . .
C4 C 0.7193(3) 0.37389(18) 0.34284(15) 0.0438(6) Uani 1 1 d . . . . .
H4 H 0.792044 0.396647 0.318595 0.053 Uiso 1 1 calc R U . . .
C5 C 0.6928(3) 0.3156(2) 0.32785(15) 0.0478(7) Uani 1 1 d . . . . .
H5 H 0.747324 0.298596 0.293439 0.057 Uiso 1 1 calc R U . . .
C6 C 0.5876(3) 0.28217(17) 0.36263(14) 0.0404(6) Uani 1 1 d . . . . .
H6 H 0.568682 0.242805 0.351670 0.048 Uiso 1 1 calc R U . . .
C7 C 0.5086(2) 0.30648(14) 0.41430(12) 0.0294(4) Uani 1 1 d . . . . .
C8 C 0.3999(2) 0.27022(13) 0.45675(12) 0.0281(4) Uani 1 1 d . . . . .
C9 C 0.3539(3) 0.20920(15) 0.45503(15) 0.0357(5) Uani 1 1 d . . . . .
H9 H 0.392163 0.186783 0.421226 0.043 Uiso 1 1 calc R U . . .
C10 C 0.2519(3) 0.18142(15) 0.50305(15) 0.0369(5) Uani 1 1 d . . . . .
H10 H 0.221541 0.139092 0.502611 0.044 Uiso 1 1 calc R U . . .
C11 C 0.1937(2) 0.21502(14) 0.55188(14) 0.0336(5) Uani 1 1 d . . . . .
H11 H 0.123380 0.196442 0.584541 0.040 Uiso 1 1 calc R U . . .
C12 C 0.2409(2) 0.27627(12) 0.55163(11) 0.0253(4) Uani 1 1 d . . . . .
C13 C 0.1960(2) 0.31870(12) 0.59851(11) 0.0233(3) Uani 1 1 d . . . . .
C14 C 0.1042(2) 0.31557(13) 0.65366(12) 0.0268(4) Uani 1 1 d . . . . .
H14 H 0.042497 0.282576 0.672349 0.032 Uiso 1 1 calc R U . . .
C15 C 0.0438(2) 0.38982(16) 0.73434(13) 0.0325(5) Uani 1 1 d . . . . .
H15A H -0.031905 0.364665 0.750656 0.039 Uiso 1 1 calc R U . . .
H15B H 0.011250 0.449447 0.715108 0.039 Uiso 1 1 calc R U . . .
C16 C 0.11881(19) 0.36274(13) 0.79808(11) 0.0247(4) Uani 1 1 d . . . . .
C17 C 0.0918(3) 0.41116(17) 0.83511(15) 0.0398(6) Uani 1 1 d . . . . .
H17 H 0.031114 0.461671 0.818038 0.048 Uiso 1 1 calc R U . . .
C18 C 0.1518(3) 0.3871(2) 0.89655(17) 0.0505(7) Uani 1 1 d . . . . .
H18 H 0.132196 0.420830 0.921587 0.061 Uiso 1 1 calc R U . . .
C19 C 0.2401(3) 0.3142(2) 0.92152(14) 0.0440(6) Uani 1 1 d . . . . .
H19 H 0.281175 0.297345 0.963962 0.053 Uiso 1 1 calc R U . . .
C20 C 0.2688(3) 0.26560(16) 0.88476(14) 0.0380(5) Uani 1 1 d . . . . .
H20 H 0.330473 0.215511 0.901627 0.046 Uiso 1 1 calc R U . . .
C21 C 0.2079(2) 0.28963(14) 0.82329(13) 0.0309(4) Uani 1 1 d . . . . .
H21 H 0.227513 0.255745 0.798378 0.037 Uiso 1 1 calc R U . . .
C22 C 0.95800(16) 0.49312(11) 0.52179(10) 0.0222(3) Uani 0.5 1 d . . P . .
N6 N 0.95800(16) 0.49312(11) 0.52179(10) 0.0222(3) Uani 0.5 1 d . . P . .
C23 C 0.81597(18) 0.54690(12) 0.63380(11) 0.0219(3) Uani 1 1 d . . . . .
C24 C 0.8998(2) 0.59840(13) 0.61587(13) 0.0271(4) Uani 1 1 d . . . . .
H24 H 0.965092 0.601435 0.577644 0.033 Uiso 1 1 calc R U . . .
C25 C 0.8886(2) 0.64542(14) 0.65350(14) 0.0342(5) Uani 1 1 d . . . . .
H25 H 0.946762 0.679913 0.640837 0.041 Uiso 1 1 calc R U . . .
C26 C 0.7939(3) 0.64237(16) 0.70907(15) 0.0372(5) Uani 1 1 d . . . . .
H26 H 0.787037 0.674669 0.734368 0.045 Uiso 1 1 calc R U . . .
C27 C 0.7089(2) 0.59210(15) 0.72778(13) 0.0320(4) Uani 1 1 d . . . . .
H27 H 0.643452 0.590086 0.765788 0.038 Uiso 1 1 calc R U . . .
C28 C 0.71944(19) 0.54464(12) 0.69086(11) 0.0235(3) Uani 1 1 d . . . . .
C29 C 0.63465(18) 0.48859(12) 0.70848(10) 0.0226(3) Uani 1 1 d . . . . .
C30 C 0.5276(2) 0.47622(14) 0.75782(12) 0.0289(4) Uani 1 1 d . . . . .
H30 H 0.500208 0.506380 0.786248 0.035 Uiso 1 1 calc R U . . .
C31 C 0.4610(2) 0.41988(15) 0.76539(13) 0.0311(4) Uani 1 1 d . . . . .
H31 H 0.387145 0.412126 0.798623 0.037 Uiso 1 1 calc R U . . .
C32 C 0.5012(2) 0.37430(14) 0.72471(12) 0.0286(4) Uani 1 1 d . . . . .
H32 H 0.456045 0.335322 0.729947 0.034 Uiso 1 1 calc R U . . .
C33 C 0.60859(17) 0.38753(12) 0.67660(11) 0.0218(3) Uani 1 1 d . . . . .
C34 C 0.67047(18) 0.34587(12) 0.63005(11) 0.0224(3) Uani 1 1 d . . . . .
C35 C 0.65547(19) 0.28124(13) 0.62087(12) 0.0248(4) Uani 1 1 d . . . . .
H35 H 0.591771 0.250008 0.644104 0.030 Uiso 1 1 calc R U . . .
C36 C 0.7841(2) 0.21376(14) 0.53835(13) 0.0302(4) Uani 1 1 d . . . . .
H36A H 0.878946 0.198991 0.529323 0.036 Uiso 1 1 calc R U . . .
H36B H 0.746055 0.239916 0.491408 0.036 Uiso 1 1 calc R U . . .
C37 C 0.7352(2) 0.13783(12) 0.58534(12) 0.0253(4) Uani 1 1 d . . . . .
C38 C 0.6507(2) 0.11586(15) 0.55903(14) 0.0328(5) Uani 1 1 d . . . . .
H38 H 0.623668 0.148976 0.511840 0.039 Uiso 1 1 calc R U . . .
C39 C 0.6056(3) 0.04565(18) 0.60136(18) 0.0440(6) Uani 1 1 d . . . . .
H39 H 0.548063 0.030718 0.582981 0.053 Uiso 1 1 calc R U . . .
C40 C 0.6441(3) -0.00265(16) 0.67026(17) 0.0447(6) Uani 1 1 d . . . . .
H40 H 0.612301 -0.050311 0.699473 0.054 Uiso 1 1 calc R U . . .
C41 C 0.7291(3) 0.01878(15) 0.69630(14) 0.0384(5) Uani 1 1 d . . . . .
H41 H 0.756264 -0.014484 0.743462 0.046 Uiso 1 1 calc R U . . .
C42 C 0.7749(2) 0.08834(14) 0.65419(13) 0.0321(4) Uani 1 1 d . . . . .
H42 H 0.833924 0.102423 0.672388 0.039 Uiso 1 1 calc R U . . .
C43 C 0.10499(17) 0.76415(11) 0.90694(10) 0.0192(3) Uani 1 1 d . . . . .
C44 C 0.12520(19) 0.75592(12) 0.97429(11) 0.0232(3) Uani 1 1 d . . . . .
H44 H 0.072660 0.793761 0.992232 0.028 Uiso 1 1 calc R U . . .
C45 C 0.2201(2) 0.69386(13) 1.01609(11) 0.0264(4) Uani 1 1 d . . . . .
C46 C 0.2986(2) 0.63683(13) 0.99232(12) 0.0274(4) Uani 1 1 d . . . . .
H46 H 0.362477 0.594099 1.021091 0.033 Uiso 1 1 calc R U . . .
C47 C 0.28106(18) 0.64412(13) 0.92568(12) 0.0245(4) Uani 1 1 d . . . . .
C48 C 0.18704(18) 0.70675(12) 0.88383(11) 0.0224(3) Uani 1 1 d . . . . .
H48 H 0.178301 0.710640 0.837807 0.027 Uiso 1 1 calc R U . . .
C49 C 0.2396(3) 0.68666(17) 1.08811(15) 0.0432(6) Uani 1 1 d . . . . .
C50 C 0.3635(2) 0.58706(16) 0.89515(15) 0.0373(5) Uani 1 1 d . . . . .
C51 C -0.05556(17) 0.91301(11) 0.87279(10) 0.0193(3) Uani 1 1 d . . . . .
C52 C -0.0265(2) 0.98727(12) 0.82380(11) 0.0238(3) Uani 1 1 d . . . . .
H52 H 0.017500 0.991318 0.778619 0.029 Uiso 1 1 calc R U . . .
C53 C -0.0594(2) 1.05547(13) 0.83844(12) 0.0293(4) Uani 1 1 d . . . . .
C54 C -0.1236(2) 1.05317(13) 0.90329(13) 0.0310(4) Uani 1 1 d . . . . .
H54 H -0.144821 1.099523 0.913668 0.037 Uiso 1 1 calc R U . . .
C55 C -0.1557(2) 0.98069(13) 0.95253(12) 0.0269(4) Uani 1 1 d . . . . .
C56 C -0.12304(19) 0.91245(12) 0.93789(11) 0.0234(3) Uani 1 1 d . . . . .
H56 H -0.146973 0.863884 0.972919 0.028 Uiso 1 1 calc R U . . .
C57 C -0.0242(3) 1.13298(16) 0.78352(15) 0.0473(7) Uani 1 1 d D . . . .
C58 C -0.2286(3) 0.97621(16) 1.02260(15) 0.0403(6) Uani 1 1 d . . . . .
C59 C 0.03798(17) 0.85442(11) 0.77293(10) 0.0193(3) Uani 1 1 d . . . . .
C60 C 0.15451(18) 0.87964(12) 0.74549(11) 0.0229(3) Uani 1 1 d . . . . .
H60 H 0.206557 0.879255 0.777525 0.027 Uiso 1 1 calc R U . . .
C61 C 0.19665(19) 0.90534(13) 0.67256(11) 0.0251(4) Uani 1 1 d . . . . .
C62 C 0.1256(2) 0.90528(13) 0.62437(11) 0.0258(4) Uani 1 1 d . . . . .
H62 H 0.153861 0.923107 0.574700 0.031 Uiso 1 1 calc R U . . .
C63 C 0.01172(19) 0.87842(12) 0.65063(11) 0.0228(3) Uani 1 1 d . . . . .
C64 C -0.03136(18) 0.85402(11) 0.72283(10) 0.0206(3) Uani 1 1 d . . . . .
H64 H -0.110316 0.836475 0.738855 0.025 Uiso 1 1 calc R U . . .
C65 C 0.3184(2) 0.93588(16) 0.64732(14) 0.0355(5) Uani 1 1 d . . . . .
C66 C -0.0652(2) 0.87722(16) 0.59895(13) 0.0331(5) Uani 1 1 d . . . . .
C67 C -0.13439(17) 0.78648(11) 0.87709(10) 0.0190(3) Uani 1 1 d . . . . .
C68 C -0.11399(18) 0.70444(12) 0.89045(11) 0.0222(3) Uani 1 1 d . . . . .
H68 H -0.027976 0.673157 0.892411 0.027 Uiso 1 1 calc R U . . .
C69 C -0.2144(2) 0.66718(12) 0.90090(12) 0.0256(4) Uani 1 1 d . . . . .
C70 C -0.3417(2) 0.70998(14) 0.89923(12) 0.0285(4) Uani 1 1 d . . . . .
H70 H -0.410634 0.684684 0.906333 0.034 Uiso 1 1 calc R U . . .
C71 C -0.36477(19) 0.79055(13) 0.88690(12) 0.0261(4) Uani 1 1 d . . . . .
C72 C -0.26377(18) 0.82829(11) 0.87583(11) 0.0220(3) Uani 1 1 d . . . . .
H72 H -0.283411 0.883972 0.867184 0.026 Uiso 1 1 calc R U . . .
C73 C -0.1835(3) 0.57904(14) 0.91590(15) 0.0358(5) Uani 1 1 d . . . . .
C74 C -0.5007(2) 0.83829(16) 0.88640(16) 0.0421(6) Uani 1 1 d D . . . .
C75 C 0.4566(4) 0.1011(3) 0.7901(3) 0.0872(15) Uani 1 1 d . . . . .
H75A H 0.494398 0.048161 0.787370 0.105 Uiso 1 1 calc R U . . .
H75B H 0.383949 0.093494 0.827775 0.105 Uiso 1 1 calc R U . . .
N2 N 0.34163(17) 0.30122(10) 0.50543(9) 0.0235(3) Uani 1 1 d . . . . .
N3 N 0.26144(16) 0.37588(10) 0.58988(9) 0.0232(3) Uani 1 1 d . . . . .
N4 N 0.21420(17) 0.40656(11) 0.63715(10) 0.0251(3) Uani 1 1 d . . . . .
N5 N 0.11891(17) 0.36899(12) 0.67622(10) 0.0269(3) Uani 1 1 d . . . . .
N7 N 0.67070(14) 0.44421(10) 0.66917(9) 0.0201(3) Uani 1 1 d . . . . .
N8 N 0.77341(15) 0.37238(10) 0.58464(9) 0.0223(3) Uani 1 1 d . . . . .
N9 N 0.82350(17) 0.32733(11) 0.54899(10) 0.0250(3) Uani 1 1 d . . . . .
N10 N 0.75190(17) 0.27205(11) 0.57127(10) 0.0245(3) Uani 1 1 d . . . . .
B1 B -0.01255(19) 0.83058(12) 0.85782(11) 0.0179(3) Uani 1 1 d . . . . .
F1 F 0.29698(16) 0.56203(11) 0.86481(10) 0.0482(4) Uani 1 1 d . . . . .
F2 F 0.44832(19) 0.62228(15) 0.84229(14) 0.0728(7) Uani 1 1 d . . . . .
F3 F 0.4313(2) 0.52074(14) 0.94273(12) 0.0808(8) Uani 1 1 d . . . . .
F4 F 0.1578(4) 0.74177(18) 1.10665(15) 0.1330(16) Uani 1 1 d . . . . .
F5 F 0.3576(3) 0.6883(2) 1.09264(12) 0.1009(11) Uani 1 1 d . . . . .
F6 F 0.2222(2) 0.61747(15) 1.14136(10) 0.0707(6) Uani 1 1 d . . . . .
F7 F 0.0256(10) 1.1316(3) 0.7232(2) 0.082(3) Uani 0.562(12) 1 d D . P A 1
F8 F 0.0282(10) 1.1684(6) 0.8054(4) 0.072(3) Uani 0.562(12) 1 d D . P A 1
F9 F -0.1406(6) 1.1929(3) 0.7613(5) 0.094(2) Uani 0.562(12) 1 d D . P A 1
F9A F 0.1116(7) 1.1149(3) 0.7619(7) 0.090(4) Uani 0.438(12) 1 d D . P A 2
F7A F -0.0728(14) 1.1669(6) 0.7267(4) 0.107(6) Uani 0.438(12) 1 d D . P A 2
F8A F -0.0177(12) 1.1817(7) 0.8094(6) 0.077(4) Uani 0.438(12) 1 d D . P A 2
F10 F -0.2196(3) 1.03388(14) 1.04008(12) 0.0795(8) Uani 1 1 d . . . . .
F11 F -0.1848(3) 0.90795(13) 1.07815(10) 0.0709(7) Uani 1 1 d . . . . .
F12 F -0.3501(2) 0.9776(2) 1.02381(14) 0.0967(10) Uani 1 1 d . . . . .
F13 F 0.41916(16) 0.88179(13) 0.68226(12) 0.0580(5) Uani 1 1 d . . . . .
F14 F 0.3531(2) 0.95414(16) 0.57815(10) 0.0709(7) Uani 1 1 d . . . . .
F15 F 0.3094(2) 1.00169(13) 0.65734(14) 0.0698(7) Uani 1 1 d . . . . .
F16 F 0.00348(19) 0.83199(17) 0.56453(13) 0.0752(7) Uani 1 1 d . . . . .
F17 F -0.16960(15) 0.84716(11) 0.62948(9) 0.0421(4) Uani 1 1 d . . . . .
F18 F -0.1078(2) 0.95114(13) 0.54873(10) 0.0649(6) Uani 1 1 d . . . . .
F19 F -0.0782(2) 0.55968(12) 0.87617(14) 0.0698(6) Uani 1 1 d . . . . .
F20 F -0.2761(2) 0.55685(11) 0.90090(12) 0.0570(5) Uani 1 1 d . . . . .
F21 F -0.1579(2) 0.53081(10) 0.98329(11) 0.0665(6) Uani 1 1 d . . . . .
F22 F -0.5803(4) 0.8095(3) 0.8663(5) 0.089(3) Uani 0.615(11) 1 d D . P B 1
F23 F -0.5483(5) 0.8281(5) 0.9519(3) 0.102(3) Uani 0.615(11) 1 d D . P B 1
F24 F -0.5175(3) 0.9125(2) 0.8462(4) 0.088(3) Uani 0.615(11) 1 d D . P B 1
F24A F -0.5141(5) 0.8984(6) 0.9076(7) 0.088(5) Uani 0.385(11) 1 d D . P B 2
F23A F -0.5847(5) 0.8011(4) 0.9225(7) 0.085(5) Uani 0.385(11) 1 d D . P B 2
F22A F -0.5370(8) 0.8822(8) 0.8197(4) 0.111(6) Uani 0.385(11) 1 d D . P B 2
Pt1 Pt 0.40869(2) 0.38810(2) 0.50596(2) 0.02090(2) Uani 1 1 d . . . . .
Pt2 Pt 0.81556(2) 0.46807(2) 0.59491(2) 0.01882(2) Uani 1 1 d . . . . .
Cl1 Cl 0.39878(10) 0.16840(7) 0.71110(7) 0.0787(3) Uani 1 1 d . . . . .
Cl2 Cl 0.57127(16) 0.12825(14) 0.81546(8) 0.1323(7) Uani 1 1 d . . . . .

loop_
_atom_site_aniso_label
_atom_site_aniso_U_11
_atom_site_aniso_U_22
_atom_site_aniso_U_33
_atom_site_aniso_U_23
_atom_site_aniso_U_13
_atom_site_aniso_U_12
C1 0.0255(8) 0.0248(8) 0.0213(8) -0.0059(7) -0.0020(6) -0.0079(6)
N1 0.0255(8) 0.0248(8) 0.0213(8) -0.0059(7) -0.0020(6) -0.0079(6)
C2 0.0274(9) 0.0281(9) 0.0180(9) -0.0040(7) -0.0038(7) -0.0021(7)
C3 0.0299(10) 0.0339(11) 0.0265(11) -0.0054(9) 0.0010(8) -0.0044(8)
C4 0.0347(12) 0.0486(15) 0.0298(12) -0.0077(11) 0.0029(9) -0.0005(11)
C5 0.0443(14) 0.0547(17) 0.0294(13) -0.0168(12) 0.0021(11) 0.0064(12)
C6 0.0439(13) 0.0428(14) 0.0304(12) -0.0193(11) -0.0062(10) 0.0058(11)
C7 0.0321(10) 0.0302(10) 0.0211(9) -0.0098(8) -0.0075(7) 0.0025(8)
C8 0.0337(10) 0.0257(9) 0.0244(10) -0.0109(8) -0.0118(8) 0.0009(7)
C9 0.0450(13) 0.0320(11) 0.0364(13) -0.0197(10) -0.0143(10) -0.0012(9)
C10 0.0514(14) 0.0315(11) 0.0377(13) -0.0175(10) -0.0156(11) -0.0105(10)
C11 0.0437(12) 0.0299(10) 0.0313(12) -0.0087(9) -0.0099(9) -0.0168(9)
C12 0.0324(9) 0.0224(8) 0.0215(9) -0.0052(7) -0.0073(7) -0.0097(7)
C13 0.0291(9) 0.0204(8) 0.0195(9) -0.0037(7) -0.0049(7) -0.0100(7)
C14 0.0283(9) 0.0261(9) 0.0218(9) -0.0035(7) -0.0031(7) -0.0101(7)
C15 0.0253(9) 0.0414(12) 0.0268(11) -0.0151(9) -0.0030(8) 0.0009(8)
C16 0.0242(8) 0.0263(9) 0.0195(9) -0.0079(7) 0.0017(6) -0.0044(7)
C17 0.0415(13) 0.0409(13) 0.0383(14) -0.0250(12) -0.0038(10) 0.0040(10)
C18 0.0555(17) 0.066(2) 0.0423(16) -0.0395(16) -0.0027(13) -0.0042(14)
C19 0.0444(14) 0.0622(18) 0.0224(11) -0.0130(12) -0.0030(10) -0.0148(13)
C20 0.0411(12) 0.0337(12) 0.0287(12) -0.0036(9) -0.0097(9) -0.0043(9)
C21 0.0362(11) 0.0249(9) 0.0301(11) -0.0109(8) -0.0063(8) -0.0028(8)
C22 0.0197(7) 0.0203(7) 0.0242(9) -0.0079(7) 0.0018(6) -0.0055(6)
N6 0.0197(7) 0.0203(7) 0.0242(9) -0.0079(7) 0.0018(6) -0.0055(6)
C23 0.0212(7) 0.0211(8) 0.0204(8) -0.0063(7) -0.0022(6) -0.0036(6)
C24 0.0268(9) 0.0236(9) 0.0291(10) -0.0092(8) -0.0029(7) -0.0057(7)
C25 0.0384(11) 0.0277(10) 0.0376(13) -0.0116(9) -0.0059(9) -0.0104(9)
C26 0.0489(14) 0.0346(12) 0.0356(13) -0.0197(10) -0.0072(10) -0.0091(10)
C27 0.0360(11) 0.0339(11) 0.0269(11) -0.0154(9) -0.0019(8) -0.0047(9)
C28 0.0237(8) 0.0234(8) 0.0203(9) -0.0080(7) -0.0028(6) -0.0018(6)
C29 0.0212(7) 0.0250(8) 0.0159(8) -0.0064(7) -0.0001(6) -0.0012(6)
C30 0.0262(9) 0.0342(11) 0.0199(9) -0.0107(8) 0.0049(7) -0.0027(8)
C31 0.0229(8) 0.0372(11) 0.0273(10) -0.0124(9) 0.0087(7) -0.0068(8)
C32 0.0239(8) 0.0310(10) 0.0265(10) -0.0095(8) 0.0068(7) -0.0097(7)
C33 0.0176(7) 0.0235(8) 0.0188(8) -0.0051(7) 0.0022(6) -0.0051(6)
C34 0.0195(7) 0.0238(8) 0.0204(8) -0.0061(7) 0.0019(6) -0.0073(6)
C35 0.0246(8) 0.0250(9) 0.0240(9) -0.0087(7) 0.0021(7) -0.0095(7)
C36 0.0387(11) 0.0280(10) 0.0264(10) -0.0132(8) 0.0033(8) -0.0120(8)
C37 0.0274(9) 0.0221(8) 0.0256(10) -0.0105(7) -0.0025(7) -0.0030(7)
C38 0.0317(10) 0.0318(11) 0.0333(12) -0.0105(9) -0.0080(9) -0.0063(8)
C39 0.0401(13) 0.0432(14) 0.0532(18) -0.0184(13) -0.0028(12) -0.0194(11)
C40 0.0505(15) 0.0287(11) 0.0482(16) -0.0120(11) 0.0098(12) -0.0151(11)
C41 0.0502(14) 0.0246(10) 0.0290(12) -0.0064(9) -0.0012(10) -0.0008(9)
C42 0.0371(11) 0.0283(10) 0.0278(11) -0.0094(9) -0.0080(9) -0.0029(8)
C43 0.0198(7) 0.0201(7) 0.0173(8) -0.0075(6) -0.0008(6) -0.0050(6)
C44 0.0285(9) 0.0217(8) 0.0184(8) -0.0087(7) -0.0031(7) -0.0028(7)
C45 0.0341(10) 0.0245(9) 0.0201(9) -0.0088(7) -0.0072(7) -0.0032(7)
C46 0.0276(9) 0.0252(9) 0.0267(10) -0.0091(8) -0.0084(7) -0.0007(7)
C47 0.0200(7) 0.0255(9) 0.0263(10) -0.0123(8) -0.0024(7) 0.0004(6)
C48 0.0208(7) 0.0262(9) 0.0201(8) -0.0118(7) -0.0013(6) -0.0015(6)
C49 0.0616(17) 0.0393(13) 0.0275(12) -0.0148(10) -0.0202(11) 0.0033(12)
C50 0.0296(10) 0.0420(13) 0.0388(13) -0.0239(11) -0.0077(9) 0.0093(9)
C51 0.0199(7) 0.0186(7) 0.0183(8) -0.0068(6) 0.0000(6) -0.0053(6)
C52 0.0308(9) 0.0221(8) 0.0192(8) -0.0079(7) 0.0005(7) -0.0097(7)
C53 0.0445(12) 0.0207(8) 0.0233(10) -0.0072(7) -0.0004(8) -0.0128(8)
C54 0.0441(12) 0.0225(9) 0.0279(11) -0.0128(8) 0.0005(9) -0.0079(8)
C55 0.0320(9) 0.0252(9) 0.0238(9) -0.0129(8) 0.0033(7) -0.0058(7)
C56 0.0259(8) 0.0217(8) 0.0207(9) -0.0088(7) 0.0030(7) -0.0058(6)
C57 0.087(2) 0.0295(12) 0.0317(13) -0.0126(10) 0.0064(13) -0.0300(13)
C58 0.0509(14) 0.0358(12) 0.0344(13) -0.0206(11) 0.0126(11) -0.0104(11)
C59 0.0198(7) 0.0195(7) 0.0173(8) -0.0069(6) -0.0003(6) -0.0048(6)
C60 0.0219(8) 0.0267(9) 0.0208(9) -0.0101(7) 0.0004(6) -0.0076(6)
C61 0.0250(8) 0.0261(9) 0.0233(9) -0.0099(7) 0.0049(7) -0.0096(7)
C62 0.0318(9) 0.0259(9) 0.0176(8) -0.0086(7) 0.0040(7) -0.0081(7)
C63 0.0276(8) 0.0229(8) 0.0182(8) -0.0100(7) -0.0022(6) -0.0035(7)
C64 0.0221(7) 0.0208(8) 0.0190(8) -0.0089(7) -0.0008(6) -0.0042(6)
C65 0.0343(11) 0.0431(13) 0.0315(12) -0.0159(10) 0.0106(9) -0.0206(10)
C66 0.0357(11) 0.0457(13) 0.0226(10) -0.0179(10) -0.0018(8) -0.0099(9)
C67 0.0210(7) 0.0184(7) 0.0161(7) -0.0064(6) 0.0006(6) -0.0048(6)
C68 0.0241(8) 0.0207(8) 0.0221(9) -0.0097(7) -0.0011(6) -0.0047(6)
C69 0.0326(9) 0.0224(8) 0.0240(9) -0.0092(7) -0.0027(7) -0.0100(7)
C70 0.0281(9) 0.0290(10) 0.0280(10) -0.0075(8) -0.0013(7) -0.0138(8)
C71 0.0208(8) 0.0259(9) 0.0259(10) -0.0051(8) -0.0011(7) -0.0069(7)
C72 0.0209(7) 0.0191(8) 0.0205(8) -0.0038(7) 0.0001(6) -0.0053(6)
C73 0.0478(13) 0.0251(10) 0.0404(14) -0.0146(10) -0.0089(10) -0.0116(9)
C74 0.0225(9) 0.0396(13) 0.0546(17) -0.0120(12) -0.0006(10) -0.0073(9)
C75 0.075(3) 0.087(3) 0.077(3) -0.033(3) 0.030(2) -0.010(2)
N2 0.0300(8) 0.0204(7) 0.0200(8) -0.0070(6) -0.0074(6) -0.0042(6)
N3 0.0277(7) 0.0239(7) 0.0182(7) -0.0066(6) -0.0028(6) -0.0090(6)
N4 0.0274(8) 0.0276(8) 0.0211(8) -0.0094(7) -0.0019(6) -0.0088(6)
N5 0.0263(8) 0.0324(9) 0.0194(8) -0.0080(7) -0.0024(6) -0.0071(7)
N7 0.0173(6) 0.0211(7) 0.0169(7) -0.0052(6) 0.0009(5) -0.0031(5)
N8 0.0216(7) 0.0235(7) 0.0200(7) -0.0081(6) 0.0032(5) -0.0071(6)
N9 0.0250(7) 0.0251(8) 0.0242(8) -0.0105(7) 0.0045(6) -0.0085(6)
N10 0.0261(7) 0.0231(7) 0.0231(8) -0.0085(6) 0.0015(6) -0.0081(6)
B1 0.0192(8) 0.0185(8) 0.0154(8) -0.0070(7) -0.0001(6) -0.0040(6)
F1 0.0466(9) 0.0484(9) 0.0627(11) -0.0413(9) -0.0106(8) 0.0051(7)
F2 0.0479(10) 0.0948(17) 0.0925(17) -0.0667(15) 0.0355(11) -0.0213(10)
F3 0.0871(15) 0.0731(14) 0.0701(14) -0.0480(12) -0.0453(12) 0.0572(12)
F4 0.218(4) 0.102(2) 0.0729(17) -0.0706(16) -0.093(2) 0.087(2)
F5 0.110(2) 0.174(3) 0.0439(13) -0.0283(16) -0.0184(12) -0.090(2)
F6 0.0906(16) 0.0861(16) 0.0228(8) -0.0064(9) -0.0078(9) -0.0264(13)
F7 0.175(9) 0.046(3) 0.035(3) -0.020(2) 0.038(4) -0.065(4)
F8 0.124(6) 0.064(4) 0.042(3) 0.003(2) -0.023(4) -0.071(4)
F9 0.108(4) 0.038(2) 0.083(5) 0.028(2) -0.029(3) -0.016(2)
F9A 0.075(4) 0.046(3) 0.119(8) -0.021(4) 0.054(5) -0.035(3)
F7A 0.195(12) 0.077(6) 0.054(5) 0.037(4) -0.074(7) -0.101(7)
F8A 0.151(10) 0.045(4) 0.056(4) -0.032(3) 0.036(5) -0.063(5)
F10 0.130(2) 0.0651(13) 0.0622(14) -0.0507(12) 0.0434(13) -0.0423(13)
F11 0.1122(18) 0.0547(11) 0.0277(9) -0.0156(8) 0.0132(10) -0.0072(12)
F12 0.0440(11) 0.186(3) 0.0654(15) -0.0662(19) 0.0262(10) -0.0305(15)
F13 0.0303(7) 0.0689(12) 0.0696(13) -0.0193(10) -0.0018(8) -0.0211(8)
F14 0.0636(12) 0.126(2) 0.0345(10) -0.0303(12) 0.0253(8) -0.0636(13)
F15 0.0637(12) 0.0615(12) 0.1049(18) -0.0513(13) 0.0347(12) -0.0443(10)
F16 0.0481(10) 0.144(2) 0.0824(15) -0.0979(17) 0.0026(10) -0.0126(12)
F17 0.0440(8) 0.0622(10) 0.0343(8) -0.0257(8) -0.0018(6) -0.0241(7)
F18 0.0772(13) 0.0663(12) 0.0379(10) 0.0092(9) -0.0308(9) -0.0314(10)
F19 0.0740(13) 0.0441(10) 0.1038(18) -0.0513(12) 0.0165(12) -0.0127(9)
F20 0.0743(12) 0.0389(9) 0.0739(13) -0.0238(9) -0.0271(10) -0.0220(8)
F21 0.1240(19) 0.0238(7) 0.0540(12) -0.0058(7) -0.0429(12) -0.0137(9)
F22 0.0344(18) 0.083(4) 0.166(7) -0.059(5) -0.038(3) -0.0034(19)
F23 0.049(3) 0.137(7) 0.081(3) -0.046(4) 0.014(2) 0.025(3)
F24 0.0281(14) 0.0272(16) 0.147(7) 0.014(3) -0.003(3) -0.0018(11)
F24A 0.027(2) 0.092(7) 0.181(13) -0.102(9) -0.009(4) 0.010(3)
F23A 0.023(2) 0.043(3) 0.136(10) 0.002(5) 0.021(4) -0.014(2)
F22A 0.059(5) 0.161(13) 0.058(4) -0.034(6) -0.031(4) 0.052(7)
Pt1 0.02379(3) 0.01991(3) 0.01737(3) -0.00473(3) -0.00300(2) -0.00668(2)
Pt2 0.01629(3) 0.01939(3) 0.01732(3) -0.00564(2) 0.00211(2) -0.00458(2)
Cl1 0.0546(5) 0.0824(7) 0.0753(7) -0.0187(6) 0.0005(5) -0.0081(5)
Cl2 0.0915(9) 0.205(2) 0.0747(9) -0.0562(11) -0.0167(7) 0.0093(11)

_geom_special_details            
;
 All esds (except the esd in the dihedral angle between two l.s. planes)
 are estimated using the full covariance matrix.  The cell esds are taken
 into account individually in the estimation of esds in distances, angles
 and torsion angles; correlations between esds in cell parameters are only
 used when they are defined by crystal symmetry.  An approximate (isotropic)
 treatment of cell esds is used for estimating esds involving l.s. planes.
;

loop_
_geom_bond_atom_site_label_1
_geom_bond_atom_site_label_2
_geom_bond_distance
_geom_bond_site_symmetry_2
_geom_bond_publ_flag
C1 C1 1.152(4) 2_666 ?
C1 Pt1 1.9440(19) . ?
C2 C3 1.395(3) . ?
C2 C7 1.416(3) . ?
C2 Pt1 1.986(2) . ?
C3 C4 1.396(4) . ?
C3 H3 0.9500 . ?
C4 C5 1.382(5) . ?
C4 H4 0.9500 . ?
C5 C6 1.378(4) . ?
C5 H5 0.9500 . ?
C6 C7 1.403(3) . ?
C6 H6 0.9500 . ?
C7 C8 1.465(3) . ?
C8 N2 1.359(3) . ?
C8 C9 1.394(3) . ?
C9 C10 1.388(4) . ?
C9 H9 0.9500 . ?
C10 C11 1.393(4) . ?
C10 H10 0.9500 . ?
C11 C12 1.387(3) . ?
C11 H11 0.9500 . ?
C12 N2 1.348(3) . ?
C12 C13 1.460(3) . ?
C13 C14 1.358(3) . ?
C13 N3 1.381(2) . ?
C14 N5 1.345(3) . ?
C14 H14 0.9500 . ?
C15 N5 1.466(3) . ?
C15 C16 1.504(3) . ?
C15 H15A 0.9900 . ?
C15 H15B 0.9900 . ?
C16 C17 1.382(3) . ?
C16 C21 1.383(3) . ?
C17 C18 1.380(4) . ?
C17 H17 0.9500 . ?
C18 C19 1.375(5) . ?
C18 H18 0.9500 . ?
C19 C20 1.379(4) . ?
C19 H19 0.9500 . ?
C20 C21 1.386(3) . ?
C20 H20 0.9500 . ?
C21 H21 0.9500 . ?
C22 C22 1.150(3) 2_766 ?
C22 Pt2 1.9452(17) . ?
C23 C24 1.396(3) . ?
C23 C28 1.417(3) . ?
C23 Pt2 1.989(2) . ?
C24 C25 1.394(3) . ?
C24 H24 0.9500 . ?
C25 C26 1.383(4) . ?
C25 H25 0.9500 . ?
C26 C27 1.386(4) . ?
C26 H26 0.9500 . ?
C27 C28 1.390(3) . ?
C27 H27 0.9500 . ?
C28 C29 1.472(3) . ?
C29 N7 1.354(3) . ?
C29 C30 1.391(3) . ?
C30 C31 1.383(3) . ?
C30 H30 0.9500 . ?
C31 C32 1.396(3) . ?
C31 H31 0.9500 . ?
C32 C33 1.382(3) . ?
C32 H32 0.9500 . ?
C33 N7 1.356(3) . ?
C33 C34 1.464(3) . ?
C34 N8 1.368(2) . ?
C34 C35 1.373(3) . ?
C35 N10 1.353(3) . ?
C35 H35 0.9500 . ?
C36 N10 1.473(3) . ?
C36 C37 1.505(3) . ?
C36 H36A 0.9900 . ?
C36 H36B 0.9900 . ?
C37 C38 1.385(3) . ?
C37 C42 1.389(3) . ?
C38 C39 1.388(4) . ?
C38 H38 0.9500 . ?
C39 C40 1.383(4) . ?
C39 H39 0.9500 . ?
C40 C41 1.380(4) . ?
C40 H40 0.9500 . ?
C41 C42 1.381(4) . ?
C41 H41 0.9500 . ?
C42 H42 0.9500 . ?
C43 C44 1.395(3) . ?
C43 C48 1.399(3) . ?
C43 B1 1.643(3) . ?
C44 C45 1.395(3) . ?
C44 H44 0.9500 . ?
C45 C46 1.389(3) . ?
C45 C49 1.497(3) . ?
C46 C47 1.379(3) . ?
C46 H46 0.9500 . ?
C47 C48 1.393(3) . ?
C47 C50 1.489(3) . ?
C48 H48 0.9500 . ?
C49 F5 1.309(4) . ?
C49 F4 1.314(4) . ?
C49 F6 1.317(4) . ?
C50 F3 1.321(3) . ?
C50 F1 1.333(3) . ?
C50 F2 1.341(3) . ?
C51 C52 1.397(3) . ?
C51 C56 1.409(3) . ?
C51 B1 1.645(3) . ?
C52 C53 1.389(3) . ?
C52 H52 0.9500 . ?
C53 C54 1.383(3) . ?
C53 C57 1.497(3) . ?
C54 C55 1.386(3) . ?
C54 H54 0.9500 . ?
C55 C56 1.390(3) . ?
C55 C58 1.498(3) . ?
C56 H56 0.9500 . ?
C57 F7A 1.209(6) . ?
C57 F8 1.251(6) . ?
C57 F7 1.277(5) . ?
C57 F8A 1.279(7) . ?
C57 F9 1.428(6) . ?
C57 F9A 1.444(6) . ?
C58 F12 1.304(4) . ?
C58 F10 1.325(3) . ?
C58 F11 1.327(3) . ?
C59 C60 1.401(3) . ?
C59 C64 1.403(3) . ?
C59 B1 1.638(3) . ?
C60 C61 1.397(3) . ?
C60 H60 0.9500 . ?
C61 C62 1.379(3) . ?
C61 C65 1.495(3) . ?
C62 C63 1.386(3) . ?
C62 H62 0.9500 . ?
C63 C64 1.387(3) . ?
C63 C66 1.495(3) . ?
C64 H64 0.9500 . ?
C65 F15 1.324(3) . ?
C65 F14 1.326(3) . ?
C65 F13 1.334(3) . ?
C66 F17 1.329(3) . ?
C66 F18 1.332(3) . ?
C66 F16 1.335(3) . ?
C67 C72 1.401(3) . ?
C67 C68 1.404(3) . ?
C67 B1 1.646(3) . ?
C68 C69 1.388(3) . ?
C68 H68 0.9500 . ?
C69 C70 1.386(3) . ?
C69 C73 1.497(3) . ?
C70 C71 1.380(3) . ?
C70 H70 0.9500 . ?
C71 C72 1.397(3) . ?
C71 C74 1.494(3) . ?
C72 H72 0.9500 . ?
C73 F21 1.321(3) . ?
C73 F20 1.324(3) . ?
C73 F19 1.339(3) . ?
C74 F23A 1.228(5) . ?
C74 F24 1.250(4) . ?
C74 F23 1.310(5) . ?
C74 F22A 1.331(6) . ?
C74 F22 1.350(4) . ?
C74 F24A 1.354(6) . ?
C75 Cl1 1.673(5) . ?
C75 Cl2 1.715(6) . ?
C75 H75A 0.9900 . ?
C75 H75B 0.9900 . ?
N2 Pt1 1.9766(17) . ?
N3 N4 1.310(2) . ?
N3 Pt1 2.1034(17) . ?
N4 N5 1.342(3) . ?
N7 Pt2 1.9738(15) . ?
N8 N9 1.312(2) . ?
N8 Pt2 2.0892(17) . ?
N9 N10 1.337(2) . ?

loop_
_geom_angle_atom_site_label_1
_geom_angle_atom_site_label_2
_geom_angle_atom_site_label_3
_geom_angle
_geom_angle_site_symmetry_1
_geom_angle_site_symmetry_3
_geom_angle_publ_flag
C1 C1 Pt1 177.8(3) 2_666 . ?
C3 C2 C7 117.8(2) . . ?
C3 C2 Pt1 129.73(19) . . ?
C7 C2 Pt1 112.40(16) . . ?
C2 C3 C4 120.7(3) . . ?
C2 C3 H3 119.7 . . ?
C4 C3 H3 119.7 . . ?
C5 C4 C3 120.7(3) . . ?
C5 C4 H4 119.7 . . ?
C3 C4 H4 119.7 . . ?
C6 C5 C4 120.2(3) . . ?
C6 C5 H5 119.9 . . ?
C4 C5 H5 119.9 . . ?
C5 C6 C7 119.7(3) . . ?
C5 C6 H6 120.1 . . ?
C7 C6 H6 120.1 . . ?
C6 C7 C2 120.9(2) . . ?
C6 C7 C8 123.0(2) . . ?
C2 C7 C8 116.10(19) . . ?
N2 C8 C9 118.3(2) . . ?
N2 C8 C7 112.15(19) . . ?
C9 C8 C7 129.5(2) . . ?
C10 C9 C8 119.5(2) . . ?
C10 C9 H9 120.2 . . ?
C8 C9 H9 120.2 . . ?
C9 C10 C11 120.6(2) . . ?
C9 C10 H10 119.7 . . ?
C11 C10 H10 119.7 . . ?
C12 C11 C10 118.3(2) . . ?
C12 C11 H11 120.8 . . ?
C10 C11 H11 120.8 . . ?
N2 C12 C11 120.0(2) . . ?
N2 C12 C13 112.57(17) . . ?
C11 C12 C13 127.4(2) . . ?
C14 C13 N3 106.65(18) . . ?
C14 C13 C12 136.31(19) . . ?
N3 C13 C12 117.00(18) . . ?
N5 C14 C13 105.52(18) . . ?
N5 C14 H14 127.2 . . ?
C13 C14 H14 127.2 . . ?
N5 C15 C16 113.84(17) . . ?
N5 C15 H15A 108.8 . . ?
C16 C15 H15A 108.8 . . ?
N5 C15 H15B 108.8 . . ?
C16 C15 H15B 108.8 . . ?
H15A C15 H15B 107.7 . . ?
C17 C16 C21 118.9(2) . . ?
C17 C16 C15 118.2(2) . . ?
C21 C16 C15 122.7(2) . . ?
C18 C17 C16 120.8(2) . . ?
C18 C17 H17 119.6 . . ?
C16 C17 H17 119.6 . . ?
C19 C18 C17 120.0(3) . . ?
C19 C18 H18 120.0 . . ?
C17 C18 H18 120.0 . . ?
C18 C19 C20 119.8(3) . . ?
C18 C19 H19 120.1 . . ?
C20 C19 H19 120.1 . . ?
C19 C20 C21 120.2(2) . . ?
C19 C20 H20 119.9 . . ?
C21 C20 H20 119.9 . . ?
C16 C21 C20 120.3(2) . . ?
C16 C21 H21 119.9 . . ?
C20 C21 H21 119.9 . . ?
C22 C22 Pt2 178.8(2) 2_766 . ?
C24 C23 C28 117.82(19) . . ?
C24 C23 Pt2 129.71(16) . . ?
C28 C23 Pt2 112.36(14) . . ?
C25 C24 C23 120.7(2) . . ?
C25 C24 H24 119.7 . . ?
C23 C24 H24 119.7 . . ?
C26 C25 C24 120.7(2) . . ?
C26 C25 H25 119.6 . . ?
C24 C25 H25 119.6 . . ?
C25 C26 C27 119.9(2) . . ?
C25 C26 H26 120.1 . . ?
C27 C26 H26 120.1 . . ?
C26 C27 C28 119.9(2) . . ?
C26 C27 H27 120.0 . . ?
C28 C27 H27 120.0 . . ?
C27 C28 C23 121.0(2) . . ?
C27 C28 C29 123.15(19) . . ?
C23 C28 C29 115.84(18) . . ?
N7 C29 C30 118.24(19) . . ?
N7 C29 C28 112.12(16) . . ?
C30 C29 C28 129.63(19) . . ?
C31 C30 C29 119.8(2) . . ?
C31 C30 H30 120.1 . . ?
C29 C30 H30 120.1 . . ?
C30 C31 C32 120.71(19) . . ?
C30 C31 H31 119.6 . . ?
C32 C31 H31 119.6 . . ?
C33 C32 C31 118.1(2) . . ?
C33 C32 H32 121.0 . . ?
C31 C32 H32 121.0 . . ?
N7 C33 C32 120.11(19) . . ?
N7 C33 C34 111.99(16) . . ?
C32 C33 C34 127.89(19) . . ?
N8 C34 C35 107.14(17) . . ?
N8 C34 C33 116.83(17) . . ?
C35 C34 C33 135.96(18) . . ?
N10 C35 C34 104.43(17) . . ?
N10 C35 H35 127.8 . . ?
C34 C35 H35 127.8 . . ?
N10 C36 C37 112.21(18) . . ?
N10 C36 H36A 109.2 . . ?
C37 C36 H36A 109.2 . . ?
N10 C36 H36B 109.2 . . ?
C37 C36 H36B 109.2 . . ?
H36A C36 H36B 107.9 . . ?
C38 C37 C42 119.2(2) . . ?
C38 C37 C36 119.5(2) . . ?
C42 C37 C36 121.3(2) . . ?
C37 C38 C39 120.2(2) . . ?
C37 C38 H38 119.9 . . ?
C39 C38 H38 119.9 . . ?
C40 C39 C38 120.2(3) . . ?
C40 C39 H39 119.9 . . ?
C38 C39 H39 119.9 . . ?
C41 C40 C39 119.6(2) . . ?
C41 C40 H40 120.2 . . ?
C39 C40 H40 120.2 . . ?
C40 C41 C42 120.4(2) . . ?
C40 C41 H41 119.8 . . ?
C42 C41 H41 119.8 . . ?
C41 C42 C37 120.4(2) . . ?
C41 C42 H42 119.8 . . ?
C37 C42 H42 119.8 . . ?
C44 C43 C48 115.66(17) . . ?
C44 C43 B1 124.77(16) . . ?
C48 C43 B1 119.40(16) . . ?
C45 C44 C43 122.04(18) . . ?
C45 C44 H44 119.0 . . ?
C43 C44 H44 119.0 . . ?
C46 C45 C44 121.03(19) . . ?
C46 C45 C49 118.2(2) . . ?
C44 C45 C49 120.8(2) . . ?
C47 C46 C45 117.94(19) . . ?
C47 C46 H46 121.0 . . ?
C45 C46 H46 121.0 . . ?
C46 C47 C48 120.78(18) . . ?
C46 C47 C50 121.48(19) . . ?
C48 C47 C50 117.72(19) . . ?
C47 C48 C43 122.53(18) . . ?
C47 C48 H48 118.7 . . ?
C43 C48 H48 118.7 . . ?
F5 C49 F4 109.3(3) . . ?
F5 C49 F6 104.0(2) . . ?
F4 C49 F6 103.6(3) . . ?
F5 C49 C45 112.5(3) . . ?
F4 C49 C45 113.4(2) . . ?
F6 C49 C45 113.3(2) . . ?
F3 C50 F1 106.2(2) . . ?
F3 C50 F2 106.6(2) . . ?
F1 C50 F2 104.6(2) . . ?
F3 C50 C47 113.9(2) . . ?
F1 C50 C47 113.36(19) . . ?
F2 C50 C47 111.5(2) . . ?
C52 C51 C56 115.17(17) . . ?
C52 C51 B1 123.45(16) . . ?
C56 C51 B1 121.37(16) . . ?
C53 C52 C51 122.67(19) . . ?
C53 C52 H52 118.7 . . ?
C51 C52 H52 118.7 . . ?
C54 C53 C52 121.2(2) . . ?
C54 C53 C57 119.0(2) . . ?
C52 C53 C57 119.8(2) . . ?
C53 C54 C55 117.47(19) . . ?
C53 C54 H54 121.3 . . ?
C55 C54 H54 121.3 . . ?
C54 C55 C56 121.36(19) . . ?
C54 C55 C58 119.2(2) . . ?
C56 C55 C58 119.4(2) . . ?
C55 C56 C51 122.11(19) . . ?
C55 C56 H56 118.9 . . ?
C51 C56 H56 118.9 . . ?
F8 C57 F7 114.3(5) . . ?
F7A C57 F8A 113.4(7) . . ?
F8 C57 F9 99.6(5) . . ?
F7 C57 F9 100.1(4) . . ?
F7A C57 F9A 102.7(6) . . ?
F8A C57 F9A 96.2(6) . . ?
F7A C57 C53 118.8(4) . . ?
F8 C57 C53 116.7(5) . . ?
F7 C57 C53 114.9(3) . . ?
F8A C57 C53 114.3(6) . . ?
F9 C57 C53 108.3(3) . . ?
F9A C57 C53 108.0(3) . . ?
F12 C58 F10 109.2(3) . . ?
F12 C58 F11 104.8(3) . . ?
F10 C58 F11 103.7(3) . . ?
F12 C58 C55 112.2(2) . . ?
F10 C58 C55 113.4(2) . . ?
F11 C58 C55 112.8(2) . . ?
C60 C59 C64 115.63(17) . . ?
C60 C59 B1 120.53(17) . . ?
C64 C59 B1 123.81(16) . . ?
C61 C60 C59 122.13(19) . . ?
C61 C60 H60 118.9 . . ?
C59 C60 H60 118.9 . . ?
C62 C61 C60 120.94(18) . . ?
C62 C61 C65 120.6(2) . . ?
C60 C61 C65 118.5(2) . . ?
C61 C62 C63 117.95(18) . . ?
C61 C62 H62 121.0 . . ?
C63 C62 H62 121.0 . . ?
C62 C63 C64 121.24(19) . . ?
C62 C63 C66 118.35(19) . . ?
C64 C63 C66 120.40(19) . . ?
C63 C64 C59 122.07(18) . . ?
C63 C64 H64 119.0 . . ?
C59 C64 H64 119.0 . . ?
F15 C65 F14 107.0(2) . . ?
F15 C65 F13 105.6(2) . . ?
F14 C65 F13 105.5(2) . . ?
F15 C65 C61 112.2(2) . . ?
F14 C65 C61 113.3(2) . . ?
F13 C65 C61 112.7(2) . . ?
F17 C66 F18 105.4(2) . . ?
F17 C66 F16 105.5(2) . . ?
F18 C66 F16 106.9(2) . . ?
F17 C66 C63 114.06(19) . . ?
F18 C66 C63 112.4(2) . . ?
F16 C66 C63 112.0(2) . . ?
C72 C67 C68 115.32(17) . . ?
C72 C67 B1 123.31(16) . . ?
C68 C67 B1 121.18(16) . . ?
C69 C68 C67 122.65(18) . . ?
C69 C68 H68 118.7 . . ?
C67 C68 H68 118.7 . . ?
C70 C69 C68 120.90(19) . . ?
C70 C69 C73 120.2(2) . . ?
C68 C69 C73 118.9(2) . . ?
C71 C70 C69 117.75(19) . . ?
C71 C70 H70 121.1 . . ?
C69 C70 H70 121.1 . . ?
C70 C71 C72 121.42(18) . . ?
C70 C71 C74 119.41(19) . . ?
C72 C71 C74 119.2(2) . . ?
C71 C72 C67 121.96(18) . . ?
C71 C72 H72 119.0 . . ?
C67 C72 H72 119.0 . . ?
F21 C73 F20 107.9(2) . . ?
F21 C73 F19 105.1(2) . . ?
F20 C73 F19 105.2(2) . . ?
F21 C73 C69 112.8(2) . . ?
F20 C73 C69 113.4(2) . . ?
F19 C73 C69 111.8(2) . . ?
F24 C74 F23 109.6(4) . . ?
F23A C74 F22A 107.9(6) . . ?
F24 C74 F22 106.2(4) . . ?
F23 C74 F22 102.4(4) . . ?
F23A C74 F24A 105.7(6) . . ?
F22A C74 F24A 100.0(6) . . ?
F23A C74 C71 117.7(3) . . ?
F24 C74 C71 115.6(3) . . ?
F23 C74 C71 110.5(3) . . ?
F22A C74 C71 111.5(4) . . ?
F22 C74 C71 111.7(3) . . ?
F24A C74 C71 112.4(3) . . ?
Cl1 C75 Cl2 114.2(3) . . ?
Cl1 C75 H75A 108.7 . . ?
Cl2 C75 H75A 108.7 . . ?
Cl1 C75 H75B 108.7 . . ?
Cl2 C75 H75B 108.7 . . ?
H75A C75 H75B 107.6 . . ?
C12 N2 C8 123.14(19) . . ?
C12 N2 Pt1 119.62(14) . . ?
C8 N2 Pt1 117.24(15) . . ?
N4 N3 C13 110.29(17) . . ?
N4 N3 Pt1 138.19(14) . . ?
C13 N3 Pt1 111.52(13) . . ?
N3 N4 N5 105.68(17) . . ?
N4 N5 C14 111.85(18) . . ?
N4 N5 C15 120.04(19) . . ?
C14 N5 C15 128.1(2) . . ?
C29 N7 C33 123.03(16) . . ?
C29 N7 Pt2 117.49(13) . . ?
C33 N7 Pt2 119.42(13) . . ?
N9 N8 C34 110.45(16) . . ?
N9 N8 Pt2 137.07(13) . . ?
C34 N8 Pt2 112.34(13) . . ?
N8 N9 N10 105.83(15) . . ?
N9 N10 C35 112.14(17) . . ?
N9 N10 C36 117.93(17) . . ?
C35 N10 C36 129.90(18) . . ?
C59 B1 C43 108.15(14) . . ?
C59 B1 C51 109.57(15) . . ?
C43 B1 C51 111.32(15) . . ?
C59 B1 C67 108.80(15) . . ?
C43 B1 C67 107.79(15) . . ?
C51 B1 C67 111.12(14) . . ?
C1 Pt1 N2 177.36(8) . . ?
C1 Pt1 C2 95.40(9) . . ?
N2 Pt1 C2 82.05(9) . . ?
C1 Pt1 N3 103.33(7) . . ?
N2 Pt1 N3 79.25(7) . . ?
C2 Pt1 N3 161.04(8) . . ?
C22 Pt2 N7 179.15(7) . . ?
C22 Pt2 C23 97.15(8) . . ?
N7 Pt2 C23 82.04(7) . . ?
C22 Pt2 N8 101.64(7) . . ?
N7 Pt2 N8 79.18(7) . . ?
C23 Pt2 N8 160.88(7) . . ?

_refine_diff_density_max         1.756
_refine_diff_density_min         -1.839
_refine_diff_density_rms         0.105

_shelx_res_file                  
;
TITL xna in P-1
    shelx.res
    created by SHELXL-2018/3 at 10:07:04 on 28-Oct-2022
CELL  0.71073  10.8326  18.8796  20.8423   63.426   78.863   73.683
ZERR     2.00   0.0005   0.0009   0.0011    0.002    0.002    0.002
LATT   1
SFAC  C    H    N    B    F    PT   CL
UNIT  148 88 18 2 48 4 4
MERG   2
OMIT    -2.00  70.00
OMIT     5   6   1
OMIT     1   2   2
SADI F7 F8 F8 F9 F9 F7  F7A F8A F8A F9A F9A F7A
SADI C57 F7 C57 F8 C57 F9 C57 F7A C57 F8A C57 F9A
SADI F22 F23 F23 F24 F24 F22 F22A F23A F23A F24A F24A F22A
SADI C74 F22 C74 F23 C74 F24 C74 F22A C74 F23A C74 F24A
EXYZ C1 N1
EXYZ C22 N6
EADP C1 N1
EADP C22 N6
FMAP   2
PLAN   20
SIZE     0.106   0.263   0.703
ACTA
BOND   $H
L.S.   8
TEMP  -123.15
WGHT    0.028600    3.831300
FVAR       0.05361   0.56243   0.61510
C1    1    0.479120    0.473988    0.502289    10.50000    0.02548    0.02476 =
         0.02131   -0.00586   -0.00202   -0.00792
N1    3    0.479120    0.473988    0.502289    10.50000    0.02548    0.02476 =
         0.02131   -0.00586   -0.00202   -0.00792
C2    1    0.533488    0.366700    0.429872    11.00000    0.02743    0.02806 =
         0.01805   -0.00403   -0.00377   -0.00211
C3    1    0.640288    0.399642    0.393263    11.00000    0.02990    0.03391 =
         0.02649   -0.00539    0.00103   -0.00436
AFIX  43
H3    2    0.659440    0.440017    0.402740    11.00000   -1.20000
AFIX   0
C4    1    0.719330    0.373890    0.342835    11.00000    0.03471    0.04864 =
         0.02985   -0.00766    0.00286   -0.00054
AFIX  43
H4    2    0.792044    0.396647    0.318595    11.00000   -1.20000
AFIX   0
C5    1    0.692830    0.315639    0.327847    11.00000    0.04435    0.05470 =
         0.02943   -0.01675    0.00213    0.00644
AFIX  43
H5    2    0.747324    0.298596    0.293439    11.00000   -1.20000
AFIX   0
C6    1    0.587629    0.282172    0.362632    11.00000    0.04385    0.04277 =
         0.03036   -0.01935   -0.00624    0.00575
AFIX  43
H6    2    0.568682    0.242805    0.351670    11.00000   -1.20000
AFIX   0
C7    1    0.508638    0.306480    0.414296    11.00000    0.03207    0.03022 =
         0.02111   -0.00983   -0.00748    0.00246
C8    1    0.399901    0.270224    0.456747    11.00000    0.03370    0.02573 =
         0.02444   -0.01089   -0.01177    0.00093
C9    1    0.353942    0.209202    0.455026    11.00000    0.04503    0.03200 =
         0.03643   -0.01970   -0.01430   -0.00118
AFIX  43
H9    2    0.392163    0.186783    0.421226    11.00000   -1.20000
AFIX   0
C10   1    0.251928    0.181418    0.503047    11.00000    0.05140    0.03146 =
         0.03773   -0.01748   -0.01559   -0.01053
AFIX  43
H10   2    0.221541    0.139092    0.502611    11.00000   -1.20000
AFIX   0
C11   1    0.193679    0.215015    0.551880    11.00000    0.04374    0.02986 =
         0.03133   -0.00867   -0.00994   -0.01681
AFIX  43
H11   2    0.123380    0.196442    0.584541    11.00000   -1.20000
AFIX   0
C12   1    0.240890    0.276270    0.551625    11.00000    0.03238    0.02236 =
         0.02146   -0.00524   -0.00729   -0.00965
C13   1    0.196044    0.318699    0.598512    11.00000    0.02908    0.02038 =
         0.01948   -0.00366   -0.00491   -0.01001
C14   1    0.104180    0.315571    0.653657    11.00000    0.02829    0.02613 =
         0.02176   -0.00349   -0.00309   -0.01010
AFIX  43
H14   2    0.042497    0.282576    0.672349    11.00000   -1.20000
AFIX   0
C15   1    0.043789    0.389819    0.734345    11.00000    0.02532    0.04139 =
         0.02676   -0.01512   -0.00304    0.00090
AFIX  23
H15A  2   -0.031905    0.364665    0.750656    11.00000   -1.20000
H15B  2    0.011250    0.449447    0.715108    11.00000   -1.20000
AFIX   0
C16   1    0.118807    0.362741    0.798080    11.00000    0.02421    0.02628 =
         0.01946   -0.00793    0.00165   -0.00441
C17   1    0.091789    0.411162    0.835105    11.00000    0.04155    0.04089 =
         0.03831   -0.02503   -0.00378    0.00397
AFIX  43
H17   2    0.031114    0.461671    0.818038    11.00000   -1.20000
AFIX   0
C18   1    0.151834    0.387068    0.896546    11.00000    0.05546    0.06625 =
         0.04227   -0.03952   -0.00268   -0.00418
AFIX  43
H18   2    0.132196    0.420830    0.921587    11.00000   -1.20000
AFIX   0
C19   1    0.240102    0.314176    0.921521    11.00000    0.04437    0.06222 =
         0.02238   -0.01302   -0.00301   -0.01481
AFIX  43
H19   2    0.281175    0.297345    0.963962    11.00000   -1.20000
AFIX   0
C20   1    0.268797    0.265600    0.884764    11.00000    0.04112    0.03367 =
         0.02875   -0.00360   -0.00966   -0.00432
AFIX  43
H20   2    0.330473    0.215511    0.901627    11.00000   -1.20000
AFIX   0
C21   1    0.207928    0.289635    0.823294    11.00000    0.03620    0.02487 =
         0.03007   -0.01087   -0.00632   -0.00276
AFIX  43
H21   2    0.227513    0.255745    0.798378    11.00000   -1.20000
AFIX   0
C22   1    0.957996    0.493123    0.521790    10.50000    0.01968    0.02034 =
         0.02423   -0.00793    0.00178   -0.00549
N6    3    0.957996    0.493123    0.521790    10.50000    0.01968    0.02034 =
         0.02423   -0.00793    0.00178   -0.00549
C23   1    0.815968    0.546897    0.633803    11.00000    0.02116    0.02115 =
         0.02036   -0.00633   -0.00221   -0.00361
C24   1    0.899802    0.598402    0.615869    11.00000    0.02676    0.02365 =
         0.02914   -0.00916   -0.00292   -0.00565
AFIX  43
H24   2    0.965092    0.601435    0.577644    11.00000   -1.20000
AFIX   0
C25   1    0.888649    0.645418    0.653498    11.00000    0.03837    0.02775 =
         0.03757   -0.01162   -0.00587   -0.01044
AFIX  43
H25   2    0.946762    0.679913    0.640837    11.00000   -1.20000
AFIX   0
C26   1    0.793872    0.642373    0.709068    11.00000    0.04895    0.03462 =
         0.03562   -0.01972   -0.00725   -0.00906
AFIX  43
H26   2    0.787037    0.674669    0.734368    11.00000   -1.20000
AFIX   0
C27   1    0.708867    0.592104    0.727777    11.00000    0.03603    0.03389 =
         0.02687   -0.01536   -0.00188   -0.00467
AFIX  43
H27   2    0.643452    0.590086    0.765788    11.00000   -1.20000
AFIX   0
C28   1    0.719444    0.544640    0.690857    11.00000    0.02371    0.02341 =
         0.02030   -0.00802   -0.00276   -0.00182
C29   1    0.634647    0.488594    0.708479    11.00000    0.02121    0.02503 =
         0.01586   -0.00640   -0.00009   -0.00120
C30   1    0.527565    0.476216    0.757817    11.00000    0.02625    0.03422 =
         0.01992   -0.01066    0.00488   -0.00271
AFIX  43
H30   2    0.500208    0.506380    0.786248    11.00000   -1.20000
AFIX   0
C31   1    0.461008    0.419883    0.765386    11.00000    0.02295    0.03721 =
         0.02725   -0.01239    0.00869   -0.00675
AFIX  43
H31   2    0.387145    0.412126    0.798623    11.00000   -1.20000
AFIX   0
C32   1    0.501200    0.374301    0.724709    11.00000    0.02389    0.03103 =
         0.02654   -0.00947    0.00679   -0.00974
AFIX  43
H32   2    0.456045    0.335322    0.729947    11.00000   -1.20000
AFIX   0
C33   1    0.608587    0.387528    0.676600    11.00000    0.01761    0.02346 =
         0.01877   -0.00510    0.00216   -0.00506
C34   1    0.670471    0.345872    0.630054    11.00000    0.01955    0.02381 =
         0.02043   -0.00612    0.00193   -0.00734
C35   1    0.655475    0.281242    0.620874    11.00000    0.02457    0.02501 =
         0.02405   -0.00871    0.00206   -0.00951
AFIX  43
H35   2    0.591771    0.250008    0.644104    11.00000   -1.20000
AFIX   0
C36   1    0.784098    0.213764    0.538351    11.00000    0.03865    0.02801 =
         0.02637   -0.01315    0.00335   -0.01205
AFIX  23
H36A  2    0.878946    0.198991    0.529323    11.00000   -1.20000
H36B  2    0.746055    0.239916    0.491408    11.00000   -1.20000
AFIX   0
C37   1    0.735172    0.137830    0.585342    11.00000    0.02736    0.02205 =
         0.02563   -0.01047   -0.00252   -0.00300
C38   1    0.650747    0.115860    0.559029    11.00000    0.03170    0.03179 =
         0.03330   -0.01050   -0.00799   -0.00633
AFIX  43
H38   2    0.623668    0.148976    0.511840    11.00000   -1.20000
AFIX   0
C39   1    0.605604    0.045653    0.601363    11.00000    0.04010    0.04325 =
         0.05321   -0.01838   -0.00282   -0.01945
AFIX  43
H39   2    0.548063    0.030718    0.582981    11.00000   -1.20000
AFIX   0
C40   1    0.644147   -0.002651    0.670256    11.00000    0.05048    0.02872 =
         0.04819   -0.01195    0.00981   -0.01506
AFIX  43
H40   2    0.612301   -0.050311    0.699473    11.00000   -1.20000
AFIX   0
C41   1    0.729125    0.018785    0.696305    11.00000    0.05016    0.02460 =
         0.02900   -0.00639   -0.00122   -0.00078
AFIX  43
H41   2    0.756264   -0.014484    0.743462    11.00000   -1.20000
AFIX   0
C42   1    0.774922    0.088341    0.654186    11.00000    0.03707    0.02827 =
         0.02785   -0.00939   -0.00797   -0.00293
AFIX  43
H42   2    0.833924    0.102423    0.672388    11.00000   -1.20000
AFIX   0
C43   1    0.104993    0.764146    0.906938    11.00000    0.01981    0.02011 =
         0.01731   -0.00745   -0.00079   -0.00496
C44   1    0.125199    0.755917    0.974293    11.00000    0.02847    0.02174 =
         0.01837   -0.00868   -0.00309   -0.00281
AFIX  43
H44   2    0.072660    0.793761    0.992232    11.00000   -1.20000
AFIX   0
C45   1    0.220128    0.693862    1.016090    11.00000    0.03413    0.02450 =
         0.02015   -0.00881   -0.00724   -0.00320
C46   1    0.298635    0.636825    0.992321    11.00000    0.02755    0.02523 =
         0.02674   -0.00906   -0.00837   -0.00072
AFIX  43
H46   2    0.362477    0.594099    1.021091    11.00000   -1.20000
AFIX   0
C47   1    0.281064    0.644121    0.925684    11.00000    0.02001    0.02546 =
         0.02635   -0.01234   -0.00243    0.00044
C48   1    0.187040    0.706753    0.883826    11.00000    0.02077    0.02616 =
         0.02009   -0.01175   -0.00129   -0.00151
AFIX  43
H48   2    0.178301    0.710640    0.837807    11.00000   -1.20000
AFIX   0
C49   1    0.239629    0.686662    1.088110    11.00000    0.06156    0.03934 =
         0.02748   -0.01481   -0.02024    0.00333
C50   1    0.363478    0.587063    0.895153    11.00000    0.02958    0.04205 =
         0.03884   -0.02387   -0.00765    0.00932
C51   1   -0.055565    0.913007    0.872788    11.00000    0.01993    0.01858 =
         0.01830   -0.00681   -0.00004   -0.00526
C52   1   -0.026516    0.987274    0.823796    11.00000    0.03080    0.02213 =
         0.01917   -0.00795    0.00050   -0.00971
AFIX  43
H52   2    0.017500    0.991318    0.778619    11.00000   -1.20000
AFIX   0
C53   1   -0.059366    1.055471    0.838438    11.00000    0.04451    0.02067 =
         0.02328   -0.00719   -0.00040   -0.01279
C54   1   -0.123575    1.053172    0.903289    11.00000    0.04408    0.02249 =
         0.02785   -0.01280    0.00055   -0.00787
AFIX  43
H54   2   -0.144821    1.099523    0.913668    11.00000   -1.20000
AFIX   0
C55   1   -0.155724    0.980692    0.952535    11.00000    0.03197    0.02523 =
         0.02379   -0.01294    0.00326   -0.00579
C56   1   -0.123039    0.912453    0.937895    11.00000    0.02594    0.02167 =
         0.02068   -0.00879    0.00297   -0.00581
AFIX  43
H56   2   -0.146973    0.863884    0.972919    11.00000   -1.20000
AFIX   0
C57   1   -0.024246    1.132983    0.783518    11.00000    0.08711    0.02945 =
         0.03172   -0.01258    0.00640   -0.03004
C58   1   -0.228577    0.976214    1.022601    11.00000    0.05088    0.03579 =
         0.03441   -0.02063    0.01263   -0.01037
C59   1    0.037980    0.854423    0.772926    11.00000    0.01983    0.01950 =
         0.01732   -0.00690   -0.00029   -0.00475
C60   1    0.154509    0.879643    0.745490    11.00000    0.02186    0.02667 =
         0.02084   -0.01014    0.00039   -0.00758
AFIX  43
H60   2    0.206557    0.879255    0.777525    11.00000   -1.20000
AFIX   0
C61   1    0.196648    0.905339    0.672560    11.00000    0.02502    0.02607 =
         0.02332   -0.00995    0.00488   -0.00957
C62   1    0.125618    0.905282    0.624374    11.00000    0.03180    0.02592 =
         0.01761   -0.00859    0.00403   -0.00814
AFIX  43
H62   2    0.153861    0.923107    0.574700    11.00000   -1.20000
AFIX   0
C63   1    0.011723    0.878416    0.650634    11.00000    0.02760    0.02292 =
         0.01817   -0.00997   -0.00220   -0.00351
C64   1   -0.031365    0.854016    0.722826    11.00000    0.02206    0.02080 =
         0.01897   -0.00892   -0.00083   -0.00421
AFIX  43
H64   2   -0.110316    0.836475    0.738855    11.00000   -1.20000
AFIX   0
C65   1    0.318362    0.935881    0.647320    11.00000    0.03433    0.04311 =
         0.03153   -0.01590    0.01060   -0.02063
C66   1   -0.065187    0.877221    0.598949    11.00000    0.03575    0.04567 =
         0.02258   -0.01790   -0.00183   -0.00994
C67   1   -0.134390    0.786476    0.877086    11.00000    0.02100    0.01844 =
         0.01608   -0.00644    0.00060   -0.00484
C68   1   -0.113987    0.704440    0.890446    11.00000    0.02414    0.02068 =
         0.02214   -0.00968   -0.00109   -0.00467
AFIX  43
H68   2   -0.027976    0.673157    0.892411    11.00000   -1.20000
AFIX   0
C69   1   -0.214422    0.667184    0.900902    11.00000    0.03256    0.02240 =
         0.02400   -0.00916   -0.00266   -0.01005
C70   1   -0.341671    0.709976    0.899230    11.00000    0.02809    0.02903 =
         0.02800   -0.00749   -0.00134   -0.01382
AFIX  43
H70   2   -0.410634    0.684684    0.906333    11.00000   -1.20000
AFIX   0
C71   1   -0.364772    0.790548    0.886900    11.00000    0.02080    0.02593 =
         0.02588   -0.00508   -0.00108   -0.00691
C72   1   -0.263769    0.828292    0.875826    11.00000    0.02095    0.01906 =
         0.02055   -0.00382    0.00007   -0.00525
AFIX  43
H72   2   -0.283411    0.883972    0.867184    11.00000   -1.20000
AFIX   0
C73   1   -0.183546    0.579037    0.915896    11.00000    0.04780    0.02513 =
         0.04039   -0.01461   -0.00891   -0.01163
C74   1   -0.500733    0.838294    0.886397    11.00000    0.02247    0.03963 =
         0.05459   -0.01197   -0.00064   -0.00734
C75   1    0.456576    0.101050    0.790099    11.00000    0.07506    0.08698 =
         0.07653   -0.03305    0.03025   -0.00996
AFIX  23
H75A  2    0.494398    0.048161    0.787370    11.00000   -1.20000
H75B  2    0.383949    0.093494    0.827775    11.00000   -1.20000
AFIX   0
N2    3    0.341630    0.301218    0.505431    11.00000    0.03005    0.02043 =
         0.02001   -0.00704   -0.00735   -0.00421
N3    3    0.261444    0.375877    0.589879    11.00000    0.02772    0.02391 =
         0.01817   -0.00656   -0.00278   -0.00902
N4    3    0.214201    0.406558    0.637148    11.00000    0.02745    0.02755 =
         0.02114   -0.00936   -0.00192   -0.00876
N5    3    0.118911    0.368995    0.676221    11.00000    0.02633    0.03236 =
         0.01939   -0.00802   -0.00237   -0.00710
N7    3    0.670698    0.444211    0.669165    11.00000    0.01734    0.02109 =
         0.01694   -0.00521    0.00089   -0.00315
N8    3    0.773415    0.372379    0.584643    11.00000    0.02157    0.02348 =
         0.01997   -0.00810    0.00324   -0.00708
N9    3    0.823495    0.327334    0.548988    11.00000    0.02502    0.02510 =
         0.02424   -0.01054    0.00453   -0.00846
N10   3    0.751901    0.272047    0.571268    11.00000    0.02610    0.02310 =
         0.02311   -0.00854    0.00145   -0.00807
B1    4   -0.012548    0.830582    0.857819    11.00000    0.01916    0.01849 =
         0.01536   -0.00702   -0.00010   -0.00396
F1    5    0.296985    0.562029    0.864807    11.00000    0.04665    0.04844 =
         0.06274   -0.04133   -0.01058    0.00510
F2    5    0.448316    0.622275    0.842291    11.00000    0.04790    0.09484 =
         0.09252   -0.06673    0.03553   -0.02131
F3    5    0.431256    0.520740    0.942729    11.00000    0.08709    0.07308 =
         0.07013   -0.04799   -0.04528    0.05722
F4    5    0.157784    0.741766    1.106647    11.00000    0.21755    0.10210 =
         0.07291   -0.07059   -0.09262    0.08673
F5    5    0.357584    0.688335    1.092640    11.00000    0.11035    0.17379 =
         0.04392   -0.02833   -0.01841   -0.08993
F6    5    0.222210    0.617472    1.141359    11.00000    0.09062    0.08613 =
         0.02277   -0.00637   -0.00785   -0.02643
PART  1
F7    5    0.025625    1.131619    0.723230    21.00000    0.17511    0.04587 =
         0.03486   -0.02001    0.03796   -0.06491
F8    5    0.028165    1.168430    0.805417    21.00000    0.12374    0.06375 =
         0.04197    0.00321   -0.02349   -0.07072
F9    5   -0.140626    1.192851    0.761254    21.00000    0.10800    0.03845 =
         0.08285    0.02828   -0.02865   -0.01615
PART  2
F9A   5    0.111593    1.114944    0.761903   -21.00000    0.07529    0.04611 =
         0.11893   -0.02068    0.05352   -0.03510
F7A   5   -0.072781    1.166936    0.726706   -21.00000    0.19522    0.07654 =
         0.05359    0.03677   -0.07395   -0.10115
F8A   5   -0.017675    1.181669    0.809394   -21.00000    0.15097    0.04529 =
         0.05633   -0.03215    0.03612   -0.06266
PART  0
F10   5   -0.219604    1.033883    1.040081    11.00000    0.12982    0.06513 =
         0.06216   -0.05072    0.04335   -0.04227
F11   5   -0.184833    0.907950    1.078147    11.00000    0.11224    0.05472 =
         0.02767   -0.01562    0.01324   -0.00718
F12   5   -0.350052    0.977603    1.023808    11.00000    0.04402    0.18604 =
         0.06538   -0.06617    0.02615   -0.03052
F13   5    0.419162    0.881786    0.682263    11.00000    0.03032    0.06889 =
         0.06959   -0.01929   -0.00182   -0.02107
F14   5    0.353053    0.954143    0.578150    11.00000    0.06356    0.12635 =
         0.03447   -0.03029    0.02527   -0.06362
F15   5    0.309412    1.001690    0.657337    11.00000    0.06367    0.06148 =
         0.10494   -0.05127    0.03467   -0.04430
F16   5    0.003481    0.831988    0.564534    11.00000    0.04812    0.14399 =
         0.08242   -0.09793    0.00263   -0.01256
F17   5   -0.169602    0.847162    0.629479    11.00000    0.04398    0.06220 =
         0.03431   -0.02566   -0.00183   -0.02411
F18   5   -0.107799    0.951139    0.548726    11.00000    0.07722    0.06628 =
         0.03794    0.00918   -0.03078   -0.03143
F19   5   -0.078235    0.559676    0.876168    11.00000    0.07402    0.04406 =
         0.10378   -0.05129    0.01648   -0.01268
F20   5   -0.276066    0.556850    0.900896    11.00000    0.07427    0.03893 =
         0.07394   -0.02378   -0.02714   -0.02199
F21   5   -0.157874    0.530807    0.983290    11.00000    0.12404    0.02384 =
         0.05401   -0.00583   -0.04291   -0.01371
PART  1
F22   5   -0.580332    0.809495    0.866276    31.00000    0.03443    0.08339 =
         0.16568   -0.05939   -0.03825   -0.00338
F23   5   -0.548283    0.828116    0.951938    31.00000    0.04861    0.13735 =
         0.08117   -0.04551    0.01419    0.02490
F24   5   -0.517519    0.912482    0.846190    31.00000    0.02810    0.02718 =
         0.14684    0.01355   -0.00289   -0.00185
PART  2
F24A  5   -0.514099    0.898401    0.907561   -31.00000    0.02734    0.09203 =
         0.18098   -0.10229   -0.00882    0.01011
F23A  5   -0.584699    0.801080    0.922455   -31.00000    0.02260    0.04341 =
         0.13602    0.00150    0.02134   -0.01405
F22A  5   -0.537004    0.882185    0.819675   -31.00000    0.05940    0.16061 =
         0.05848   -0.03378   -0.03135    0.05191
PART  0
PT1   6    0.408688    0.388097    0.505962    11.00000    0.02379    0.01991 =
         0.01737   -0.00473   -0.00300   -0.00668
PT2   6    0.815562    0.468067    0.594909    11.00000    0.01629    0.01939 =
         0.01732   -0.00564    0.00211   -0.00458
CL1   7    0.398781    0.168399    0.711098    11.00000    0.05464    0.08242 =
         0.07534   -0.01866    0.00051   -0.00811
CL2   7    0.571274    0.128254    0.815455    11.00000    0.09152    0.20451 =
         0.07466   -0.05618   -0.01670    0.00931
HKLF    4  1.0  1.00  0.00  0.00  0.00  1.00  0.00  0.00  0.00  1.00


REM  xna in P-1
REM wR2 = 0.0662, GooF = S = 1.007, Restrained GooF = 1.022 for all data
REM R1 = 0.0260 for 25877 Fo > 4sig(Fo) and 0.0393 for all 32025 data
REM 1065 parameters refined using 60 restraints

END

WGHT      0.0287      3.8326

REM Highest difference peak  1.756,  deepest hole -1.839,  1-sigma level  0.105
Q1    1   0.7781  0.4511  0.3162  11.00000  0.05    1.76
Q2    1   0.4351  0.1412  0.7534  11.00000  0.05    1.65
Q3    1   0.0407  0.3244  0.6970  11.00000  0.05    1.64
Q4    1   0.9982  0.6907  0.5830  11.00000  0.05    1.62
Q5    1   0.2452  0.7654  1.0729  11.00000  0.05    1.41
Q6    1   0.6355  0.2429  0.6068  11.00000  0.05    1.33
Q7    1   0.3511  0.0889  0.7586  11.00000  0.05    1.24
Q8    1   0.4403  0.2124  0.7144  11.00000  0.05    1.12
Q9    1   0.8202  0.4563  0.6333  11.00000  0.05    1.04
Q10   1  -0.2987  1.0520  1.0153  11.00000  0.05    0.92
Q11   1   0.8010  0.4896  0.5542  11.00000  0.05    0.90
Q12   1   0.8606  0.4319  0.6015  11.00000  0.05    0.83
Q13   1   0.4649  0.3539  0.5100  11.00000  0.05    0.80
Q14   1   0.4165  0.3777  0.5440  11.00000  0.05    0.78
Q15   1   0.3605  0.3776  0.5137  11.00000  0.05    0.78
Q16   1   0.1760  0.6692  1.1306  11.00000  0.05    0.77
Q17   1   0.4173  0.3902  0.4699  11.00000  0.05    0.76
Q18   1   0.3622  0.4299  0.5028  11.00000  0.05    0.73
Q19   1   0.8383  0.4588  0.5658  11.00000  0.05    0.69
Q20   1   0.0208  0.8801  0.5384  11.00000  0.05    0.68
;
_shelx_res_checksum              72260

_exptl_crystal_preparation       Luminescent
####################################################################### 
# 
# This file contains crystal structure data downloaded from the 
# Cambridge Structural Database (CSD) hosted by the Cambridge 
# Crystallographic Data Centre (CCDC).
# 
# Full information about CCDC data access policies and citation 
# guidelines are available at http://www.ccdc.cam.ac.uk/access/V1 
# 
# Audit and citation data items may have been added by the CCDC. 
# Please retain this information to preserve the provenance of 
# this file and to allow appropriate attribution of the data. 
# 
#######################################################################

data_4
_database_code_depnum_ccdc_archive 'CCDC 2285474'
loop_
_audit_author_name
_audit_author_address
'Igor Koshevoy'
;University of Eastern Finland
Finland
;
_audit_update_record             
;
2023-07-30 deposited with the CCDC.	2024-01-24 downloaded from the CCDC.
;
# start Validation Reply Form
_vrf_PLAT430_4                   
;
PROBLEM: Short Inter D...A Contact  N1       ..N1       .       1.15 Ang.
RESPONSE: These are cyanide groups with two equally possible orientations.
;
_vrf_PLAT430_4_2                 
;
PROBLEM: Short Inter D...A Contact  N5       ..N5       .       1.15 Ang.
RESPONSE: These are cyanide groups with two equally possible orientations.
;
# Added during the CSD deposition process: Sunday 30 July 2023 05:52 PM
# end Validation Reply Form


_audit_creation_method           SHELXL-2018/3
_shelx_SHELXL_version_number     2018/3
_chemical_name_systematic        ?
_chemical_name_common            ?
_chemical_melting_point          ?
_chemical_formula_moiety         
'2(C32 H12 B F24), C43 H44 N7 Pt2, 2(C21.50 H22 N3.50 Pt)'
_chemical_formula_sum            'C150 H112 B2 F48 N14 Pt4'
_chemical_formula_weight         3824.51

loop_
_atom_type_symbol
_atom_type_description
_atom_type_scat_dispersion_real
_atom_type_scat_dispersion_imag
_atom_type_scat_source
C C 0.0033 0.0016 'International Tables Vol C Tables 4.2.6.8 and 6.1.1.4'
H H 0.0000 0.0000 'International Tables Vol C Tables 4.2.6.8 and 6.1.1.4'
B B 0.0013 0.0007 'International Tables Vol C Tables 4.2.6.8 and 6.1.1.4'
N N 0.0061 0.0033 'International Tables Vol C Tables 4.2.6.8 and 6.1.1.4'
F F 0.0171 0.0103 'International Tables Vol C Tables 4.2.6.8 and 6.1.1.4'
Pt Pt -1.7033 8.3905 'International Tables Vol C Tables 4.2.6.8 and 6.1.1.4'

_space_group_crystal_system      triclinic
_space_group_IT_number           2
_space_group_name_H-M_alt        'P -1'
_space_group_name_Hall           '-P 1'

_shelx_space_group_comment       
;
The symmetry employed for this shelxl refinement is uniquely defined
by the following loop, which should always be used as a source of
symmetry information in preference to the above space-group names.
They are only intended as comments.
;

loop_
_space_group_symop_operation_xyz
'x, y, z'
'-x, -y, -z'

_cell_length_a                   19.0654(6)
_cell_length_b                   21.3165(7)
_cell_length_c                   22.1528(8)
_cell_angle_alpha                61.9080(10)
_cell_angle_beta                 86.4950(10)
_cell_angle_gamma                65.2190(10)
_cell_volume                     7106.0(4)
_cell_formula_units_Z            2
_cell_measurement_temperature    150(2)
_cell_measurement_reflns_used    9673
_cell_measurement_theta_min      2.31
_cell_measurement_theta_max      31.94

_exptl_crystal_description       block
_exptl_crystal_colour            green
_exptl_crystal_density_meas      ?
_exptl_crystal_density_method    ?
_exptl_crystal_density_diffrn    1.787
_exptl_crystal_F_000             3728
_exptl_transmission_factor_min   ?
_exptl_transmission_factor_max   ?
_exptl_crystal_size_max          0.411
_exptl_crystal_size_mid          0.349
_exptl_crystal_size_min          0.244
_exptl_absorpt_coefficient_mu    4.046
_shelx_estimated_absorpt_T_min   0.287
_shelx_estimated_absorpt_T_max   0.438
_exptl_absorpt_correction_type   numerical
_exptl_absorpt_correction_T_min  0.287
_exptl_absorpt_correction_T_max  0.438
_exptl_absorpt_process_details   'SADABS (Sheldrick, 2008)'
_exptl_absorpt_special_details   ?
_diffrn_ambient_temperature      150(2)
_diffrn_radiation_wavelength     0.71073
_diffrn_radiation_type           MoK\a
_diffrn_measurement_device       '62mm x 62mm CCD camera on \k-goniostat'
_diffrn_measurement_device_type  'Bruker KAPPA APEX II CCD'
_diffrn_measurement_method       '\f scans and \w scans with \k offset'
_diffrn_radiation_monochromator  'horizontally mounted graphite crystal'
_diffrn_reflns_number            128978
_diffrn_reflns_av_unetI/netI     0.0245
_diffrn_reflns_av_R_equivalents  0.0232
_diffrn_reflns_limit_h_min       -25
_diffrn_reflns_limit_h_max       25
_diffrn_reflns_limit_k_min       -27
_diffrn_reflns_limit_k_max       28
_diffrn_reflns_limit_l_min       -29
_diffrn_reflns_limit_l_max       29
_diffrn_reflns_theta_min         2.146
_diffrn_reflns_theta_max         28.000
_diffrn_reflns_theta_full        25.242
_diffrn_measured_fraction_theta_max 0.998
_diffrn_measured_fraction_theta_full 0.998
_diffrn_reflns_Laue_measured_fraction_max 0.998
_diffrn_reflns_Laue_measured_fraction_full 0.998
_diffrn_reflns_point_group_measured_fraction_max 0.998
_diffrn_reflns_point_group_measured_fraction_full 0.998
_reflns_number_total             34259
_reflns_number_gt                28332
_reflns_threshold_expression     'I > 2\s(I)'
_reflns_Friedel_coverage         0.000
_reflns_Friedel_fraction_max     .
_reflns_Friedel_fraction_full    .

_reflns_special_details          
;
 Reflections were merged by SHELXL according to the crystal
 class for the calculation of statistics and refinement.
 
 _reflns_Friedel_fraction is defined as the number of unique
 Friedel pairs measured divided by the number that would be
 possible theoretically, ignoring centric projections and
 systematic absences.
;

_computing_data_collection       'APEX2 (Bruker AXS, 2010)'
_computing_cell_refinement       'SAINT (Bruker AXS, 2009)'
_computing_data_reduction        'SAINT (Bruker AXS, 2009)'
_computing_structure_solution    'SHELXS-2018 (Sheldrick, 2018)'
_computing_structure_refinement  'SHELXL-2018/3 (Sheldrick, 2018)'
_computing_molecular_graphics    'Diamond v.4.03 (Brandenburg, 2014)'
_computing_publication_material  'SHELXL-2018 (Sheldrick, 2018)'

_refine_special_details          ?
_refine_ls_structure_factor_coef Fsqd
_refine_ls_matrix_type           full
_refine_ls_weighting_scheme      calc
_refine_ls_weighting_details     
'w=1/[\s^2^(Fo^2^)+(0.0254P)^2^+18.9464P] where P=(Fo^2^+2Fc^2^)/3'
_atom_sites_solution_primary     ?
_atom_sites_solution_secondary   ?
_atom_sites_solution_hydrogens   geom
_refine_ls_hydrogen_treatment    constr
_refine_ls_extinction_method     none
_refine_ls_extinction_coef       .
_refine_ls_number_reflns         34259
_refine_ls_number_parameters     2041
_refine_ls_number_restraints     192
_refine_ls_R_factor_all          0.0429
_refine_ls_R_factor_gt           0.0290
_refine_ls_wR_factor_ref         0.0713
_refine_ls_wR_factor_gt          0.0638
_refine_ls_goodness_of_fit_ref   1.027
_refine_ls_restrained_S_all      1.052
_refine_ls_shift/su_max          0.003
_refine_ls_shift/su_mean         0.000

loop_
_atom_site_label
_atom_site_type_symbol
_atom_site_fract_x
_atom_site_fract_y
_atom_site_fract_z
_atom_site_U_iso_or_equiv
_atom_site_adp_type
_atom_site_occupancy
_atom_site_site_symmetry_order
_atom_site_calc_flag
_atom_site_refinement_flags_posn
_atom_site_refinement_flags_adp
_atom_site_refinement_flags_occupancy
_atom_site_disorder_assembly
_atom_site_disorder_group
C1 C -0.0069(2) 0.9777(2) 0.49682(18) 0.0357(8) Uani 0.5 1 d . . P . .
N1 N -0.0069(2) 0.9777(2) 0.49682(18) 0.0357(8) Uani 0.5 1 d . . P . .
C2 C 0.0433(2) 0.8098(2) 0.5793(2) 0.0347(8) Uani 1 1 d . . . . .
C3 C 0.0661(3) 0.8161(2) 0.6341(2) 0.0415(9) Uani 1 1 d . . . . .
H300 H 0.057983 0.866473 0.626654 0.050 Uiso 1 1 calc R U . . .
C4 C 0.1003(3) 0.7501(3) 0.6990(2) 0.0451(10) Uani 1 1 d . . . . .
H301 H 0.115142 0.755652 0.735697 0.054 Uiso 1 1 calc R U . . .
C5 C 0.1130(2) 0.6759(3) 0.7108(2) 0.0449(10) Uani 1 1 d . . . . .
H336 H 0.137480 0.630648 0.755263 0.054 Uiso 1 1 calc R U . . .
C6 C 0.0903(2) 0.6682(2) 0.6583(2) 0.0432(10) Uani 1 1 d . . . . .
H278 H 0.098440 0.617498 0.666469 0.052 Uiso 1 1 calc R U . . .
C7 C 0.0551(2) 0.7348(2) 0.5925(2) 0.0365(9) Uani 1 1 d . . . . .
C8 C 0.0282(2) 0.7315(2) 0.5344(2) 0.0367(9) Uani 1 1 d . . . . .
C9 C 0.0395(3) 0.6635(3) 0.5335(3) 0.0446(10) Uani 1 1 d . . . . .
H270 H 0.065229 0.613052 0.573870 0.054 Uiso 1 1 calc R U . . .
C10 C 0.0131(3) 0.6698(3) 0.4734(3) 0.0473(11) Uani 1 1 d . . . . .
H289 H 0.018576 0.623684 0.472898 0.057 Uiso 1 1 calc R U . . .
C11 C -0.0210(3) 0.7420(3) 0.4148(2) 0.0434(10) Uani 1 1 d . . . . .
H208 H -0.039198 0.746394 0.373324 0.052 Uiso 1 1 calc R U . . .
C12 C -0.0288(2) 0.8095(2) 0.4162(2) 0.0383(9) Uani 1 1 d . . . . .
C13 C -0.1059(3) 0.9561(2) 0.3449(2) 0.0413(9) Uani 1 1 d . . . . .
C14 C -0.1651(3) 1.0089(3) 0.2864(3) 0.0566(12) Uani 1 1 d . . . . .
H335 H -0.170572 0.993362 0.253858 0.068 Uiso 1 1 calc R U . . .
C15 C -0.2150(3) 1.0830(3) 0.2761(3) 0.0644(14) Uani 1 1 d . . . . .
H340 H -0.254086 1.119804 0.235635 0.077 Uiso 1 1 calc R U . . .
C16 C -0.2079(3) 1.1033(3) 0.3251(3) 0.0578(13) Uani 1 1 d . . . . .
H337 H -0.242669 1.153821 0.319607 0.069 Uiso 1 1 calc R U . . .
C17 C -0.1498(3) 1.0492(3) 0.3817(2) 0.0459(10) Uani 1 1 d . . . . .
H212 H -0.145880 1.063299 0.415761 0.055 Uiso 1 1 calc R U . . .
C18 C -0.0297(3) 0.8760(3) 0.2907(2) 0.0519(12) Uani 1 1 d . . . . .
H34H H -0.046373 0.930190 0.250895 0.062 Uiso 1 1 calc R U . . .
H34I H -0.056721 0.850645 0.280133 0.062 Uiso 1 1 calc R U . . .
C19 C 0.0582(3) 0.8286(3) 0.2999(3) 0.0560(13) Uani 1 1 d . . . . .
H34C H 0.073774 0.773262 0.337126 0.067 Uiso 1 1 calc R U . . .
H34D H 0.071315 0.827499 0.256367 0.067 Uiso 1 1 calc R U . . .
C20 C 0.1053(3) 0.8615(3) 0.3180(3) 0.0661(15) Uani 1 1 d . . . . .
H34L H 0.099236 0.911424 0.276470 0.079 Uiso 1 1 calc R U . . .
H34M H 0.083396 0.874639 0.354535 0.079 Uiso 1 1 calc R U . . .
C21 C 0.1909(4) 0.8061(5) 0.3430(5) 0.098(2) Uani 1 1 d . . . . .
H40A H 0.219907 0.836650 0.339267 0.117 Uiso 1 1 calc R U . . .
H40B H 0.210213 0.782218 0.312744 0.117 Uiso 1 1 calc R U . . .
C22 C 0.2086(5) 0.7374(5) 0.4211(5) 0.116(3) Uani 1 1 d . . . . .
H40C H 0.265154 0.702848 0.435016 0.175 Uiso 1 1 calc R U . . .
H40D H 0.190677 0.760703 0.451442 0.175 Uiso 1 1 calc R U . . .
H40E H 0.180982 0.706268 0.424918 0.175 Uiso 1 1 calc R U . . .
C23 C 0.49007(18) 0.02783(18) 0.50298(16) 0.0266(6) Uani 0.5 1 d . . P . .
N5 N 0.49007(18) 0.02783(18) 0.50298(16) 0.0266(6) Uani 0.5 1 d . . P . .
C24 C 0.3806(2) 0.1895(2) 0.41977(19) 0.0287(7) Uani 1 1 d . . . . .
C25 C 0.3790(2) 0.1711(2) 0.3678(2) 0.0327(8) Uani 1 1 d . . . . .
H138 H 0.410087 0.118224 0.377003 0.039 Uiso 1 1 calc R U . . .
C26 C 0.3332(2) 0.2278(2) 0.3027(2) 0.0376(9) Uani 1 1 d . . . . .
H196 H 0.332840 0.213372 0.268159 0.045 Uiso 1 1 calc R U . . .
C27 C 0.2879(2) 0.3056(2) 0.2881(2) 0.0414(9) Uani 1 1 d . . . . .
H164 H 0.256397 0.344511 0.243667 0.050 Uiso 1 1 calc R U . . .
C28 C 0.2888(2) 0.3260(2) 0.3383(2) 0.0383(9) Uani 1 1 d . . . . .
H306 H 0.257781 0.379145 0.328437 0.046 Uiso 1 1 calc R U . . .
C29 C 0.3350(2) 0.2691(2) 0.4036(2) 0.0308(8) Uani 1 1 d . . . . .
C30 C 0.3402(2) 0.2869(2) 0.4588(2) 0.0325(8) Uani 1 1 d . . . . .
C31 C 0.2990(2) 0.3597(2) 0.4555(2) 0.0413(9) Uani 1 1 d . . . . .
H241 H 0.264034 0.404074 0.414389 0.050 Uiso 1 1 calc R U . . .
C32 C 0.3091(3) 0.3675(2) 0.5119(3) 0.0458(11) Uani 1 1 d . . . . .
H240 H 0.283018 0.418070 0.509041 0.055 Uiso 1 1 calc R U . . .
C33 C 0.3566(3) 0.3028(2) 0.5724(2) 0.0428(10) Uani 1 1 d . . . . .
H163 H 0.363476 0.308387 0.611443 0.051 Uiso 1 1 calc R U . . .
C34 C 0.3950(2) 0.2281(2) 0.5763(2) 0.0337(8) Uani 1 1 d . . . . .
C35 C 0.5089(2) 0.0989(2) 0.6500(2) 0.0319(8) Uani 1 1 d . . . . .
C36 C 0.5650(2) 0.0661(3) 0.7075(2) 0.0417(9) Uani 1 1 d . . . . .
H133 H 0.554085 0.087141 0.738240 0.050 Uiso 1 1 calc R U . . .
C37 C 0.6354(2) 0.0036(3) 0.7192(2) 0.0463(10) Uani 1 1 d . . . . .
H209 H 0.673144 -0.019965 0.758885 0.056 Uiso 1 1 calc R U . . .
C38 C 0.6517(2) -0.0253(3) 0.6729(2) 0.0417(9) Uani 1 1 d . . . . .
H210 H 0.700174 -0.068957 0.680282 0.050 Uiso 1 1 calc R U . . .
C39 C 0.5955(2) 0.0113(2) 0.6163(2) 0.0316(8) Uani 1 1 d . . . . .
H271 H 0.607496 -0.006223 0.583055 0.038 Uiso 1 1 calc R U . . .
C40 C 0.4083(2) 0.1661(3) 0.7026(2) 0.0395(9) Uani 1 1 d . . . . .
H26C H 0.355171 0.210839 0.688275 0.047 Uiso 1 1 calc R U . . .
H26D H 0.443607 0.178698 0.720958 0.047 Uiso 1 1 calc R U . . .
C41 C 0.4054(2) 0.0922(3) 0.7607(2) 0.0401(9) Uani 1 1 d . . . . .
H26E H 0.458984 0.047836 0.778040 0.048 Uiso 1 1 calc R U . . .
H26F H 0.372399 0.077269 0.742451 0.048 Uiso 1 1 calc R U . . .
C42 C 0.3720(3) 0.1052(3) 0.8210(2) 0.0479(11) Uani 1 1 d . . . . .
H32A H 0.379341 0.053330 0.860304 0.057 Uiso 1 1 calc R U . . .
H32B H 0.403544 0.123674 0.836330 0.057 Uiso 1 1 calc R U . . .
C43 C 0.2868(3) 0.1632(3) 0.8063(3) 0.0541(12) Uani 1 1 d . . . . .
H34A H 0.275482 0.174992 0.845051 0.065 Uiso 1 1 calc R U . . .
H34B H 0.277543 0.213411 0.763596 0.065 Uiso 1 1 calc R U . . .
C44 C 0.2312(3) 0.1342(3) 0.7974(3) 0.0581(13) Uani 1 1 d . . . . .
H34E H 0.177241 0.174677 0.788092 0.087 Uiso 1 1 calc R U . . .
H34F H 0.241053 0.123713 0.758381 0.087 Uiso 1 1 calc R U . . .
H34G H 0.238989 0.085248 0.839934 0.087 Uiso 1 1 calc R U . . .
C45 C 0.2717(2) 1.0038(2) 0.50353(16) 0.0294(7) Uani 0.5 1 d . . P . .
N9A N 0.2717(2) 1.0038(2) 0.50353(16) 0.0294(7) Uani 0.5 1 d . . P . .
C46 C 0.4006(2) 0.7988(2) 0.5212(2) 0.0315(8) Uani 1 1 d . . . . .
C47 C 0.3535(3) 0.8419(3) 0.4565(2) 0.0406(9) Uani 1 1 d . . . . .
H261 H 0.311350 0.892753 0.443048 0.049 Uiso 1 1 calc R U . . .
C48 C 0.3676(3) 0.8111(3) 0.4111(2) 0.0517(12) Uani 1 1 d . . . . .
H260 H 0.335132 0.841446 0.366881 0.062 Uiso 1 1 calc R U . . .
C49 C 0.4282(3) 0.7371(3) 0.4299(3) 0.0564(13) Uani 1 1 d . . . . .
H332 H 0.437884 0.717097 0.398325 0.068 Uiso 1 1 calc R U . . .
C50 C 0.4740(3) 0.6927(3) 0.4938(3) 0.0485(11) Uani 1 1 d . . . . .
H331 H 0.514818 0.641271 0.507140 0.058 Uiso 1 1 calc R U . . .
C51 C 0.4611(2) 0.7228(2) 0.5396(2) 0.0369(9) Uani 1 1 d . . . . .
C52 C 0.5070(2) 0.6784(2) 0.6090(2) 0.0352(8) Uani 1 1 d . . . . .
C53 C 0.5654(2) 0.6005(2) 0.6412(3) 0.0464(8) Uani 1 1 d . . . . .
H264 H 0.580837 0.571724 0.616636 0.056 Uiso 1 1 calc R U . . .
C54 C 0.6010(3) 0.5651(3) 0.7091(3) 0.0464(8) Uani 1 1 d . . . . .
H330 H 0.642486 0.512785 0.730714 0.056 Uiso 1 1 calc R U . . .
C55 C 0.5760(2) 0.6058(2) 0.7446(2) 0.0401(9) Uani 1 1 d . . . . .
H314 H 0.599811 0.582094 0.791217 0.048 Uiso 1 1 calc R U . . .
C56 C 0.5150(2) 0.6830(2) 0.7120(2) 0.0310(8) Uani 1 1 d . . . . .
C57 C 0.4658(2) 0.7985(2) 0.73132(18) 0.0276(7) Uani 1 1 d . . . . .
C58 C 0.4833(2) 0.8163(2) 0.7799(2) 0.0377(9) Uani 1 1 d . . . . .
H244 H 0.505086 0.775476 0.826618 0.045 Uiso 1 1 calc R U . . .
C59 C 0.4693(2) 0.8919(3) 0.7606(2) 0.0379(9) Uani 1 1 d . . . . .
H166 H 0.480483 0.904233 0.793735 0.045 Uiso 1 1 calc R U . . .
C60 C 0.4384(2) 0.9506(2) 0.6919(2) 0.0335(8) Uani 1 1 d . . . . .
H165 H 0.428995 1.003597 0.676796 0.040 Uiso 1 1 calc R U . . .
C61 C 0.4219(2) 0.9300(2) 0.64656(19) 0.0285(7) Uani 1 1 d . . . . .
H107 H 0.401895 0.969899 0.599332 0.034 Uiso 1 1 calc R U . . .
C62 C 0.4766(2) 0.6692(2) 0.82320(19) 0.0344(8) Uani 1 1 d . . . . .
H16A H 0.517506 0.661241 0.855094 0.041 Uiso 1 1 calc R U . . .
H16B H 0.487844 0.616631 0.829192 0.041 Uiso 1 1 calc R U . . .
C63 C 0.3977(2) 0.7026(2) 0.8431(2) 0.0357(8) Uani 1 1 d . . . . .
H24A H 0.355448 0.724272 0.804901 0.043 Uiso 1 1 calc R U . . .
H24B H 0.392460 0.746289 0.850899 0.043 Uiso 1 1 calc R U . . .
C64 C 0.3897(3) 0.6377(3) 0.9088(2) 0.0430(10) Uani 1 1 d . . . . .
H24C H 0.395361 0.594420 0.900152 0.052 Uiso 1 1 calc R U . . .
H24D H 0.433248 0.615615 0.946001 0.052 Uiso 1 1 calc R U . . .
C65 C 0.3135(3) 0.6645(3) 0.9340(3) 0.0560(12) Uani 1 1 d . . . . .
H33A H 0.269587 0.692607 0.895232 0.067 Uiso 1 1 calc R U . . .
H33B H 0.310770 0.702415 0.948961 0.067 Uiso 1 1 calc R U . . .
C66 C 0.3046(4) 0.5955(4) 0.9940(3) 0.0752(18) Uani 1 1 d . . . . .
H34Q H 0.254276 0.615348 1.008935 0.113 Uiso 1 1 calc R U . . .
H34R H 0.306244 0.558351 0.979113 0.113 Uiso 1 1 calc R U . . .
H34S H 0.347411 0.568155 1.032821 0.113 Uiso 1 1 calc R U . . .
C67 C 0.2179(2) 1.1456(2) 0.51375(19) 0.0301(7) Uani 1 1 d . . . . .
C68 C 0.2504(2) 1.0962(3) 0.5831(2) 0.0382(9) Uani 1 1 d . . . . .
H108 H 0.272713 1.040408 0.601715 0.046 Uiso 1 1 calc R U . . .
C69 C 0.2512(3) 1.1265(3) 0.6264(2) 0.0457(10) Uani 1 1 d . . . . .
H206 H 0.272853 1.091334 0.674305 0.055 Uiso 1 1 calc R U . . .
C70 C 0.2207(3) 1.2073(3) 0.6004(2) 0.0465(11) Uani 1 1 d . . . . .
H305 H 0.223832 1.227616 0.629687 0.056 Uiso 1 1 calc R U . . .
C71 C 0.1860(2) 1.2580(3) 0.5322(2) 0.0389(9) Uani 1 1 d . . . . .
H205 H 0.163787 1.313662 0.514305 0.047 Uiso 1 1 calc R U . . .
C72 C 0.1831(2) 1.2280(2) 0.4887(2) 0.0311(8) Uani 1 1 d . . . . .
C73 C 0.1429(2) 1.2776(2) 0.4170(2) 0.0329(8) Uani 1 1 d . . . . .
C74 C 0.1062(2) 1.3592(2) 0.3820(2) 0.0397(9) Uani 1 1 d . . . . .
H283 H 0.106098 1.387956 0.404295 0.048 Uiso 1 1 calc R U . . .
C75 C 0.0699(3) 1.3984(2) 0.3147(2) 0.0431(10) Uani 1 1 d . . . . .
H201 H 0.041555 1.454607 0.290846 0.052 Uiso 1 1 calc R U . . .
C76 C 0.0744(2) 1.3566(2) 0.2813(2) 0.0407(9) Uani 1 1 d . . . . .
H282 H 0.049978 1.383799 0.234265 0.049 Uiso 1 1 calc R U . . .
C77 C 0.1151(2) 1.2735(2) 0.31729(19) 0.0319(8) Uani 1 1 d . . . . .
C78 C 0.1199(2) 1.1603(2) 0.30765(18) 0.0300(7) Uani 1 1 d . . . . .
C79 C 0.0775(2) 1.1520(3) 0.2653(2) 0.0392(9) Uani 1 1 d . . . . .
H112 H 0.051541 1.194903 0.220123 0.047 Uiso 1 1 calc R U . . .
C80 C 0.0730(3) 1.0823(3) 0.2886(2) 0.0453(10) Uani 1 1 d . . . . .
H207 H 0.045103 1.076092 0.259300 0.054 Uiso 1 1 calc R U . . .
C81 C 0.1094(3) 1.0206(3) 0.3552(2) 0.0432(10) Uani 1 1 d . . . . .
H288 H 0.107303 0.971390 0.372499 0.052 Uiso 1 1 calc R U . . .
C82 C 0.1487(2) 1.0328(2) 0.3953(2) 0.0357(8) Uani 1 1 d . . . . .
H110 H 0.172109 0.991554 0.441635 0.043 Uiso 1 1 calc R U . . .
C83 C 0.1238(2) 1.2759(2) 0.20632(19) 0.0371(9) Uani 1 1 d . . . . .
H16C H 0.134060 1.321478 0.195812 0.044 Uiso 1 1 calc R U . . .
H16D H 0.069741 1.297361 0.183230 0.044 Uiso 1 1 calc R U . . .
C84 C 0.1802(2) 1.2287(3) 0.1755(2) 0.0402(9) Uani 1 1 d . . . . .
H26A H 0.173615 1.180600 0.188260 0.048 Uiso 1 1 calc R U . . .
H26B H 0.234884 1.212057 0.193695 0.048 Uiso 1 1 calc R U . . .
C85 C 0.1631(3) 1.2814(3) 0.0963(2) 0.0516(11) Uani 1 1 d . . . . .
H32C H 0.108051 1.297783 0.079482 0.062 Uiso 1 1 calc R U . . .
H32D H 0.167981 1.330080 0.084987 0.062 Uiso 1 1 calc R U . . .
C86 C 0.2153(4) 1.2436(3) 0.0575(3) 0.0606(14) Uani 1 1 d . . . . .
H34J H 0.270591 1.225649 0.075023 0.073 Uiso 1 1 calc R U . . .
H34K H 0.203557 1.283796 0.007712 0.073 Uiso 1 1 calc R U . . .
C87 C 0.2059(4) 1.1739(4) 0.0643(3) 0.0664(15) Uani 1 1 d . . . . .
H34N H 0.241341 1.151800 0.038036 0.100 Uiso 1 1 calc R U . . .
H34O H 0.218735 1.133177 0.113387 0.100 Uiso 1 1 calc R U . . .
H34P H 0.151656 1.191364 0.046030 0.100 Uiso 1 1 calc R U . . .
C88 C 0.30732(18) 0.44895(19) 0.75519(17) 0.0225(6) Uani 1 1 d . . . . .
C89 C 0.30550(19) 0.5125(2) 0.76049(17) 0.0241(7) Uani 1 1 d . . . . .
H121 H 0.291108 0.516152 0.800945 0.029 Uiso 1 1 calc R U . . .
C90 C 0.3238(2) 0.5703(2) 0.70927(18) 0.0269(7) Uani 1 1 d . . . . .
C91 C 0.3451(2) 0.5676(2) 0.64939(19) 0.0308(8) Uani 1 1 d . . . . .
H147 H 0.357853 0.606959 0.614241 0.037 Uiso 1 1 calc R U . . .
C92 C 0.3472(2) 0.5059(2) 0.64231(18) 0.0292(7) Uani 1 1 d . . . . .
C93 C 0.3296(2) 0.4479(2) 0.69443(18) 0.0264(7) Uani 1 1 d . . . . .
H124 H 0.332807 0.405525 0.688363 0.032 Uiso 1 1 calc R U . . .
C94 C 0.3252(2) 0.6344(2) 0.7190(2) 0.0376(9) Uani 1 1 d . . . . .
C95 C 0.3676(3) 0.5015(3) 0.5776(2) 0.0391(9) Uani 1 1 d . . . . .
C96 C 0.21336(19) 0.37460(19) 0.78708(18) 0.0235(6) Uani 1 1 d . . . . .
C97 C 0.18572(19) 0.4066(2) 0.71695(18) 0.0259(7) Uani 1 1 d . . . . .
H130 H 0.208180 0.436694 0.682733 0.031 Uiso 1 1 calc R U . . .
C98 C 0.1265(2) 0.3959(2) 0.69555(19) 0.0298(7) Uani 1 1 d . . . . .
C99 C 0.0901(2) 0.3546(2) 0.7434(2) 0.0359(9) Uani 1 1 d . . . . .
H256 H 0.049562 0.347240 0.728994 0.043 Uiso 1 1 calc R U . . .
C100 C 0.1150(2) 0.3245(2) 0.8129(2) 0.0355(8) Uani 1 1 d . . . . .
C101 C 0.1748(2) 0.3342(2) 0.83361(19) 0.0284(7) Uani 1 1 d . . . . .
H148 H 0.190492 0.312238 0.881880 0.034 Uiso 1 1 calc R U . . .
C102 C 0.1001(2) 0.4285(2) 0.6205(2) 0.0382(9) Uani 1 1 d . . . . .
C103 C 0.0785(3) 0.2784(3) 0.8677(3) 0.0548(13) Uani 1 1 d . . . . .
C104 C 0.26038(18) 0.40343(19) 0.87809(16) 0.0217(6) Uani 1 1 d . . . . .
C105 C 0.18403(19) 0.45788(19) 0.87331(16) 0.0222(6) Uani 1 1 d . . . . .
H118 H 0.146186 0.480940 0.833816 0.027 Uiso 1 1 calc R U . . .
C106 C 0.16177(19) 0.4793(2) 0.92422(17) 0.0251(7) Uani 1 1 d . . . . .
C107 C 0.2144(2) 0.4467(2) 0.98289(18) 0.0286(7) Uani 1 1 d . . . . .
H116 H 0.198974 0.461160 1.017842 0.034 Uiso 1 1 calc R U . . .
C108 C 0.2897(2) 0.3925(2) 0.98949(18) 0.0284(7) Uani 1 1 d . . . . .
C109 C 0.31273(19) 0.3718(2) 0.93814(17) 0.0258(7) Uani 1 1 d . . . . .
H125 H 0.365493 0.335153 0.943810 0.031 Uiso 1 1 calc R U . . .
C110 C 0.0802(2) 0.5393(2) 0.9149(2) 0.0330(8) Uani 1 1 d . . . . .
C111 C 0.3466(2) 0.3541(3) 1.0540(2) 0.0444(10) Uani 1 1 d D . . . .
C112 C 0.36328(19) 0.2934(2) 0.85038(18) 0.0251(7) Uani 1 1 d . . . . .
C113 C 0.3643(2) 0.2302(2) 0.91334(19) 0.0305(7) Uani 1 1 d . . . . .
H156 H 0.317897 0.237730 0.933272 0.037 Uiso 1 1 calc R U . . .
C114 C 0.4293(2) 0.1575(2) 0.9478(2) 0.0349(8) Uani 1 1 d . . . . .
C115 C 0.4977(2) 0.1424(2) 0.9197(2) 0.0383(9) Uani 1 1 d . . . . .
H154 H 0.542684 0.092679 0.942874 0.046 Uiso 1 1 calc R U . . .
C116 C 0.4976(2) 0.2028(2) 0.8566(2) 0.0352(8) Uani 1 1 d . . . . .
C117 C 0.4328(2) 0.2768(2) 0.8234(2) 0.0290(7) Uani 1 1 d . . . . .
H153 H 0.436025 0.317167 0.781020 0.035 Uiso 1 1 calc R U . . .
C118 C 0.4261(3) 0.0958(3) 1.0159(2) 0.0495(11) Uani 1 1 d . . . . .
C119 C 0.5697(2) 0.1882(3) 0.8244(3) 0.0507(12) Uani 1 1 d D . . . .
C120 C 0.71672(19) 0.2601(2) 0.91334(18) 0.0247(7) Uani 1 1 d . . . . .
C121 C 0.6497(2) 0.3316(2) 0.89210(19) 0.0288(7) Uani 1 1 d . . . . .
H184 H 0.649651 0.378954 0.855696 0.035 Uiso 1 1 calc R U . . .
C122 C 0.5833(2) 0.3361(2) 0.9220(2) 0.0335(8) Uani 1 1 d . . . . .
C123 C 0.5815(2) 0.2687(2) 0.9765(2) 0.0370(9) Uani 1 1 d . . . . .
H182 H 0.535687 0.271448 0.996834 0.044 Uiso 1 1 calc R U . . .
C124 C 0.6479(2) 0.1978(2) 1.0001(2) 0.0329(8) Uani 1 1 d . . . . .
C125 C 0.7137(2) 0.1931(2) 0.96890(18) 0.0273(7) Uani 1 1 d . . . . .
H185 H 0.758041 0.142955 0.985648 0.033 Uiso 1 1 calc R U . . .
C126 C 0.5123(2) 0.4141(3) 0.8929(3) 0.0526(12) Uani 1 1 d D . . . .
C127 C 0.6495(3) 0.1249(3) 1.0602(2) 0.0483(11) Uani 1 1 d . . . . .
C128 C 0.85305(19) 0.1718(2) 0.88631(17) 0.0246(7) Uani 1 1 d . . . . .
C129 C 0.8224(2) 0.1294(2) 0.8733(2) 0.0353(8) Uani 1 1 d . . . . .
H281 H 0.767087 0.149458 0.864058 0.042 Uiso 1 1 calc R U . . .
C130 C 0.8694(2) 0.0594(3) 0.8735(3) 0.0440(10) Uani 1 1 d . . . . .
C131 C 0.9507(2) 0.0281(2) 0.8869(3) 0.0443(10) Uani 1 1 d . . . . .
H203 H 0.983376 -0.020416 0.887666 0.053 Uiso 1 1 calc R U . . .
C132 C 0.9826(2) 0.0695(2) 0.8991(2) 0.0334(8) Uani 1 1 d . . . . .
C133 C 0.93482(19) 0.1397(2) 0.89888(17) 0.0257(7) Uani 1 1 d . . . . .
H285 H 0.958285 0.166839 0.907508 0.031 Uiso 1 1 calc R U . . .
C134 C 0.8321(3) 0.0157(4) 0.8613(4) 0.0675(17) Uani 1 1 d . . . . .
C135 C 1.0696(2) 0.0398(3) 0.9098(2) 0.0444(10) Uani 1 1 d . . . . .
C136 C 0.83568(18) 0.28921(19) 0.91286(17) 0.0230(6) Uani 1 1 d . . . . .
C137 C 0.8708(2) 0.2423(2) 0.98278(18) 0.0273(7) Uani 1 1 d . . . . .
H141 H 0.872503 0.191097 1.008582 0.033 Uiso 1 1 calc R U . . .
C138 C 0.9032(2) 0.2678(2) 1.01583(19) 0.0310(8) Uani 1 1 d . . . . .
C139 C 0.9030(2) 0.3416(2) 0.9796(2) 0.0347(8) Uani 1 1 d . . . . .
H143 H 0.926812 0.358673 1.001489 0.042 Uiso 1 1 calc R U . . .
C140 C 0.8676(2) 0.3892(2) 0.91133(19) 0.0320(8) Uani 1 1 d . . . . .
C141 C 0.8335(2) 0.3641(2) 0.87895(18) 0.0262(7) Uani 1 1 d . . . . .
H145 H 0.807830 0.399310 0.832035 0.031 Uiso 1 1 calc R U . . .
C142 C 0.9365(3) 0.2180(3) 1.0916(2) 0.0442(10) Uani 1 1 d . . . . .
C143 C 0.8642(4) 0.4695(3) 0.8698(2) 0.0565(14) Uani 1 1 d . . . . .
C144 C 0.77086(19) 0.31632(19) 0.79222(17) 0.0240(7) Uani 1 1 d . . . . .
C145 C 0.82420(19) 0.3400(2) 0.75329(18) 0.0247(7) Uani 1 1 d . . . . .
H186 H 0.874224 0.323008 0.776659 0.030 Uiso 1 1 calc R U . . .
C146 C 0.8067(2) 0.3878(2) 0.68139(18) 0.0255(7) Uani 1 1 d . . . . .
C147 C 0.7356(2) 0.4119(2) 0.64457(19) 0.0291(7) Uani 1 1 d . . . . .
H189 H 0.723699 0.444222 0.595469 0.035 Uiso 1 1 calc R U . . .
C148 C 0.6827(2) 0.3872(2) 0.68198(18) 0.0281(7) Uani 1 1 d . . . . .
C149 C 0.6998(2) 0.3405(2) 0.75405(18) 0.0275(7) Uani 1 1 d . . . . .
H190 H 0.662153 0.324538 0.778052 0.033 Uiso 1 1 calc R U . . .
C150 C 0.8652(2) 0.4153(2) 0.6449(2) 0.0346(8) Uani 1 1 d . . . . .
C151 C 0.6060(2) 0.4092(3) 0.6451(2) 0.0394(9) Uani 1 1 d . . . . .
B1 B 0.2864(2) 0.3809(2) 0.81634(19) 0.0221(7) Uani 1 1 d . . . . .
B2 B 0.7941(2) 0.2588(2) 0.8767(2) 0.0242(7) Uani 1 1 d . . . . .
N2 N -0.00784(19) 0.80433(19) 0.47543(18) 0.0361(7) Uani 1 1 d . . . . .
N3 N -0.0973(2) 0.97660(19) 0.39220(17) 0.0381(7) Uani 1 1 d . . . . .
N4 N -0.0535(2) 0.8813(2) 0.35406(18) 0.0433(8) Uani 1 1 d . . . . .
N6 N 0.38934(17) 0.22249(17) 0.51870(17) 0.0299(6) Uani 1 1 d . . . . .
N7 N 0.52406(17) 0.07085(17) 0.60507(16) 0.0281(6) Uani 1 1 d . . . . .
N8 N 0.43527(19) 0.1603(2) 0.64012(17) 0.0357(7) Uani 1 1 d . . . . .
N9 N 0.3214(2) 0.9398(2) 0.53484(16) 0.0284(7) Uani 0.5 1 d . . P . .
C45A C 0.3214(2) 0.9398(2) 0.53484(16) 0.0284(7) Uani 0.5 1 d . . P . .
N10 N 0.48449(17) 0.71967(17) 0.64467(16) 0.0278(6) Uani 1 1 d . . . . .
N11 N 0.43259(16) 0.85611(17) 0.66522(15) 0.0255(6) Uani 1 1 d . . . . .
N12 N 0.48121(18) 0.72070(17) 0.75099(15) 0.0301(6) Uani 1 1 d . . . . .
N13 N 0.14464(17) 1.23519(18) 0.38514(15) 0.0284(6) Uani 1 1 d . . . . .
N14 N 0.15564(17) 1.10028(18) 0.37238(15) 0.0288(6) Uani 1 1 d . . . . .
N15 N 0.12796(18) 1.23054(18) 0.28231(15) 0.0314(7) Uani 1 1 d . . . . .
F1 F 0.2901(2) 0.70583(16) 0.66321(16) 0.0702(9) Uani 1 1 d . . . . .
F2 F 0.28883(17) 0.64201(16) 0.77023(15) 0.0546(7) Uani 1 1 d . . . . .
F3 F 0.39753(16) 0.62277(19) 0.73276(19) 0.0679(9) Uani 1 1 d . . . . .
F4 F 0.41731(17) 0.42803(17) 0.59108(14) 0.0575(7) Uani 1 1 d . . . . .
F5 F 0.30429(17) 0.52064(19) 0.53717(13) 0.0594(7) Uani 1 1 d . . . . .
F6 F 0.39936(19) 0.54865(19) 0.53936(14) 0.0617(8) Uani 1 1 d . . . . .
F7 F 0.14191(18) 0.4613(2) 0.57907(14) 0.0748(10) Uani 1 1 d . . . . .
F8 F 0.0993(2) 0.37464(18) 0.60689(16) 0.0790(10) Uani 1 1 d . . . . .
F9 F 0.02663(16) 0.48564(18) 0.59753(15) 0.0656(8) Uani 1 1 d . . . . .
F10 F 0.1289(2) 0.2019(2) 0.90644(17) 0.0746(9) Uani 1 1 d . . . . .
F11 F 0.0166(2) 0.2808(3) 0.84175(19) 0.0999(14) Uani 1 1 d . . . . .
F12 F 0.0565(2) 0.3047(3) 0.9128(2) 0.0901(12) Uani 1 1 d . . . . .
F13 F 0.4138(2) 0.2983(3) 1.0588(2) 0.076(2) Uani 0.794(9) 1 d D U P A 1
F14 F 0.3185(2) 0.3214(4) 1.11099(18) 0.0779(18) Uani 0.794(9) 1 d D U P A 1
F15 F 0.3619(4) 0.4050(3) 1.0614(3) 0.111(3) Uani 0.794(9) 1 d D U P A 1
F14A F 0.3233(7) 0.3754(11) 1.0992(7) 0.054(5) Uani 0.206(9) 1 d D U P A 2
F13A F 0.3719(12) 0.2758(7) 1.0854(9) 0.085(7) Uani 0.206(9) 1 d D U P A 2
F15A F 0.4105(7) 0.3638(12) 1.0406(7) 0.062(5) Uani 0.206(9) 1 d D U P A 2
F16 F 0.02744(13) 0.53548(16) 0.88273(15) 0.0528(7) Uani 1 1 d . . . . .
F17 F 0.05778(15) 0.53430(18) 0.97436(14) 0.0597(8) Uani 1 1 d . . . . .
F18 F 0.07244(16) 0.61379(15) 0.87767(17) 0.0633(8) Uani 1 1 d . . . . .
F19 F 0.6154(4) 0.2123(6) 0.8328(4) 0.071(2) Uani 0.571(10) 1 d D U P B 1
F20 F 0.5499(3) 0.2262(5) 0.7505(3) 0.069(2) Uani 0.571(10) 1 d D U P B 1
F21 F 0.6081(4) 0.1139(3) 0.8346(4) 0.077(3) Uani 0.571(10) 1 d D U P B 1
F21A F 0.6337(3) 0.1289(6) 0.8769(4) 0.086(4) Uani 0.429(10) 1 d D . P B 2
F20A F 0.5684(5) 0.1725(8) 0.7803(6) 0.078(3) Uani 0.429(10) 1 d D U P B 2
F19A F 0.5882(6) 0.2487(5) 0.8033(6) 0.073(3) Uani 0.429(10) 1 d D U P B 2
F22 F 0.49442(17) 0.03191(15) 1.04735(15) 0.0673(8) Uani 1 1 d . . . . .
F23 F 0.37549(18) 0.06934(16) 1.01047(16) 0.0685(9) Uani 1 1 d . . . . .
F24 F 0.4028(2) 0.12312(17) 1.06073(15) 0.0763(10) Uani 1 1 d . . . . .
F25 F 0.6942(3) 0.1010(2) 1.11650(17) 0.1046(15) Uani 1 1 d . . . . .
F26 F 0.6760(3) 0.06425(19) 1.0489(2) 0.1001(14) Uani 1 1 d . . . . .
F27 F 0.5800(2) 0.1321(2) 1.07687(19) 0.0899(12) Uani 1 1 d . . . . .
F28 F 0.4708(6) 0.4181(4) 0.9461(4) 0.077(3) Uani 0.556(18) 1 d D U P C 1
F29 F 0.4627(5) 0.4207(5) 0.8510(7) 0.091(4) Uani 0.556(18) 1 d D U P C 1
F30 F 0.5258(5) 0.4750(5) 0.8650(7) 0.075(3) Uani 0.556(18) 1 d D U P C 1
F28A F 0.4489(5) 0.4173(5) 0.9144(9) 0.081(4) Uani 0.444(18) 1 d D U P C 2
F29A F 0.4932(7) 0.4484(8) 0.8218(5) 0.099(4) Uani 0.444(18) 1 d D U P C 2
F30A F 0.5270(8) 0.4685(7) 0.8966(8) 0.070(3) Uani 0.444(18) 1 d D U P C 2
F31 F 1.09293(17) 0.0821(3) 0.85661(17) 0.1015(15) Uani 1 1 d . . . . .
F32 F 1.09713(17) 0.0438(3) 0.9604(2) 0.0963(13) Uani 1 1 d . . . . .
F33 F 1.10800(18) -0.0331(2) 0.9241(3) 0.134(2) Uani 1 1 d . . . . .
F34 F 0.8768(2) -0.0341(2) 0.8429(3) 0.1044(15) Uani 1 1 d . . . . .
F35 F 0.7944(3) -0.0102(2) 0.9097(2) 0.0960(13) Uani 1 1 d . . . . .
F36 F 0.7716(2) 0.0672(3) 0.8040(3) 0.1049(14) Uani 1 1 d . . . . .
F37 F 0.8629(3) 0.4942(2) 0.80445(16) 0.0959(14) Uani 1 1 d . . . . .
F38 F 0.7958(4) 0.5253(2) 0.8708(2) 0.129(2) Uani 1 1 d . . . . .
F39 F 0.9112(4) 0.4816(3) 0.8962(2) 0.143(2) Uani 1 1 d . . . . .
F40 F 0.8964(2) 0.25100(18) 1.12865(14) 0.0770(10) Uani 1 1 d . . . . .
F41 F 1.00839(19) 0.2091(2) 1.10459(17) 0.0854(11) Uani 1 1 d . . . . .
F42 F 0.9410(2) 0.14677(16) 1.12053(14) 0.0725(10) Uani 1 1 d . . . . .
F43 F 0.60657(19) 0.35083(19) 0.6387(2) 0.0840(11) Uani 1 1 d . . . . .
F44 F 0.54700(15) 0.4297(2) 0.67803(14) 0.0643(8) Uani 1 1 d . . . . .
F45 F 0.58566(15) 0.47154(17) 0.58151(12) 0.0522(7) Uani 1 1 d . . . . .
F46 F 0.84839(15) 0.45002(18) 0.57619(12) 0.0573(7) Uani 1 1 d . . . . .
F47 F 0.87038(16) 0.46825(15) 0.65868(15) 0.0519(7) Uani 1 1 d . . . . .
F48 F 0.93779(12) 0.35593(14) 0.66437(12) 0.0389(5) Uani 1 1 d . . . . .
Pt1 Pt -0.01691(2) 0.89641(2) 0.48507(2) 0.03183(4) Uani 1 1 d . . . . .
Pt2 Pt 0.44728(2) 0.12291(2) 0.51266(2) 0.02481(3) Uani 1 1 d . . . . .
Pt3 Pt 0.40447(2) 0.83258(2) 0.59023(2) 0.02498(3) Uani 1 1 d . . . . .
Pt4 Pt 0.20105(2) 1.11664(2) 0.44482(2) 0.02547(3) Uani 1 1 d . . . . .

loop_
_atom_site_aniso_label
_atom_site_aniso_U_11
_atom_site_aniso_U_22
_atom_site_aniso_U_33
_atom_site_aniso_U_23
_atom_site_aniso_U_13
_atom_site_aniso_U_12
C1 0.048(2) 0.0242(17) 0.0283(17) -0.0121(14) 0.0098(15) -0.0116(15)
N1 0.048(2) 0.0242(17) 0.0283(17) -0.0121(14) 0.0098(15) -0.0116(15)
C2 0.0348(19) 0.0267(18) 0.033(2) -0.0122(16) 0.0147(16) -0.0098(16)
C3 0.050(2) 0.032(2) 0.034(2) -0.0150(18) 0.0118(18) -0.0120(18)
C4 0.044(2) 0.041(2) 0.038(2) -0.017(2) 0.0088(18) -0.0122(19)
C5 0.036(2) 0.033(2) 0.039(2) -0.0041(18) 0.0049(18) -0.0074(17)
C6 0.040(2) 0.026(2) 0.048(3) -0.0101(19) 0.0091(19) -0.0116(17)
C7 0.0342(19) 0.0266(19) 0.041(2) -0.0144(17) 0.0113(17) -0.0104(16)
C8 0.038(2) 0.0274(19) 0.043(2) -0.0163(18) 0.0154(17) -0.0150(16)
C9 0.046(2) 0.032(2) 0.056(3) -0.021(2) 0.022(2) -0.0203(19)
C10 0.051(3) 0.041(2) 0.063(3) -0.033(2) 0.023(2) -0.026(2)
C11 0.049(2) 0.042(2) 0.056(3) -0.033(2) 0.024(2) -0.026(2)
C12 0.038(2) 0.036(2) 0.042(2) -0.0203(19) 0.0150(17) -0.0176(18)
C13 0.047(2) 0.035(2) 0.038(2) -0.0158(19) 0.0087(18) -0.0172(19)
C14 0.069(3) 0.044(3) 0.047(3) -0.018(2) -0.003(2) -0.020(2)
C15 0.070(3) 0.047(3) 0.043(3) -0.009(2) -0.012(2) -0.010(3)
C16 0.060(3) 0.036(2) 0.047(3) -0.013(2) -0.001(2) -0.003(2)
C17 0.047(2) 0.038(2) 0.041(2) -0.018(2) 0.0096(19) -0.012(2)
C18 0.078(3) 0.052(3) 0.040(2) -0.027(2) 0.017(2) -0.037(3)
C19 0.079(3) 0.054(3) 0.057(3) -0.037(3) 0.039(3) -0.041(3)
C20 0.069(3) 0.060(3) 0.091(4) -0.043(3) 0.033(3) -0.042(3)
C21 0.066(4) 0.099(6) 0.134(7) -0.054(5) 0.032(4) -0.047(4)
C22 0.078(5) 0.102(6) 0.141(8) -0.044(6) -0.004(5) -0.031(5)
C23 0.0298(16) 0.0234(15) 0.0220(15) -0.0109(13) 0.0032(12) -0.0080(13)
N5 0.0298(16) 0.0234(15) 0.0220(15) -0.0109(13) 0.0032(12) -0.0080(13)
C24 0.0240(16) 0.0252(17) 0.0343(19) -0.0133(15) 0.0078(14) -0.0107(14)
C25 0.0301(18) 0.0312(19) 0.034(2) -0.0147(16) -0.0005(15) -0.0125(16)
C26 0.036(2) 0.039(2) 0.033(2) -0.0142(18) 0.0018(16) -0.0158(17)
C27 0.034(2) 0.035(2) 0.036(2) -0.0059(18) -0.0047(17) -0.0112(17)
C28 0.0296(19) 0.0252(19) 0.044(2) -0.0082(17) 0.0035(16) -0.0081(15)
C29 0.0244(16) 0.0240(17) 0.036(2) -0.0099(16) 0.0056(14) -0.0092(14)
C30 0.0258(17) 0.0236(17) 0.044(2) -0.0147(17) 0.0098(15) -0.0105(14)
C31 0.040(2) 0.0235(19) 0.047(2) -0.0137(18) 0.0101(18) -0.0067(16)
C32 0.053(3) 0.024(2) 0.063(3) -0.026(2) 0.019(2) -0.0153(19)
C33 0.050(2) 0.036(2) 0.056(3) -0.032(2) 0.017(2) -0.021(2)
C34 0.0354(19) 0.0296(19) 0.047(2) -0.0252(18) 0.0137(17) -0.0164(16)
C35 0.0318(18) 0.035(2) 0.039(2) -0.0233(17) 0.0074(15) -0.0172(16)
C36 0.037(2) 0.053(3) 0.044(2) -0.032(2) 0.0047(18) -0.0183(19)
C37 0.036(2) 0.059(3) 0.041(2) -0.024(2) -0.0025(18) -0.018(2)
C38 0.0310(19) 0.046(2) 0.042(2) -0.022(2) 0.0031(17) -0.0111(18)
C39 0.0287(17) 0.0322(19) 0.034(2) -0.0181(17) 0.0081(15) -0.0117(15)
C40 0.043(2) 0.043(2) 0.041(2) -0.031(2) 0.0064(18) -0.0142(19)
C41 0.041(2) 0.048(2) 0.042(2) -0.031(2) 0.0083(18) -0.0172(19)
C42 0.052(3) 0.063(3) 0.044(2) -0.037(2) 0.013(2) -0.027(2)
C43 0.059(3) 0.054(3) 0.060(3) -0.038(3) 0.023(2) -0.024(2)
C44 0.056(3) 0.070(3) 0.060(3) -0.038(3) 0.018(2) -0.031(3)
C45 0.0380(18) 0.0328(18) 0.0201(15) -0.0159(14) 0.0047(13) -0.0146(15)
N9A 0.0380(18) 0.0328(18) 0.0201(15) -0.0159(14) 0.0047(13) -0.0146(15)
C46 0.040(2) 0.037(2) 0.035(2) -0.0234(17) 0.0140(16) -0.0258(17)
C47 0.052(2) 0.050(2) 0.036(2) -0.025(2) 0.0090(18) -0.032(2)
C48 0.073(3) 0.068(3) 0.044(3) -0.035(2) 0.013(2) -0.048(3)
C49 0.087(4) 0.069(3) 0.059(3) -0.050(3) 0.029(3) -0.054(3)
C50 0.071(3) 0.048(3) 0.057(3) -0.040(2) 0.032(2) -0.039(2)
C51 0.049(2) 0.037(2) 0.044(2) -0.0268(19) 0.0207(19) -0.0293(19)
C52 0.040(2) 0.0308(19) 0.048(2) -0.0239(18) 0.0210(18) -0.0226(17)
C53 0.0384(16) 0.0303(15) 0.073(2) -0.0304(16) 0.0229(15) -0.0131(13)
C54 0.0384(16) 0.0303(15) 0.073(2) -0.0304(16) 0.0229(15) -0.0131(13)
C55 0.0277(18) 0.0267(19) 0.050(2) -0.0093(18) 0.0047(17) -0.0091(16)
C56 0.0275(17) 0.0240(17) 0.039(2) -0.0130(16) 0.0044(15) -0.0124(15)
C57 0.0291(17) 0.0227(17) 0.0302(18) -0.0110(15) 0.0010(14) -0.0126(14)
C58 0.045(2) 0.038(2) 0.0291(19) -0.0111(17) -0.0031(16) -0.0222(18)
C59 0.046(2) 0.047(2) 0.033(2) -0.0231(19) 0.0043(17) -0.0258(19)
C60 0.042(2) 0.032(2) 0.034(2) -0.0183(17) 0.0092(16) -0.0216(17)
C61 0.0339(18) 0.0264(18) 0.0281(18) -0.0136(15) 0.0086(14) -0.0158(15)
C62 0.037(2) 0.0291(19) 0.0264(18) -0.0053(15) -0.0031(15) -0.0144(16)
C63 0.041(2) 0.033(2) 0.032(2) -0.0147(17) 0.0039(16) -0.0168(17)
C64 0.044(2) 0.042(2) 0.042(2) -0.019(2) 0.0145(19) -0.021(2)
C65 0.058(3) 0.051(3) 0.068(3) -0.037(3) 0.029(3) -0.025(2)
C66 0.075(4) 0.076(4) 0.089(4) -0.046(4) 0.051(3) -0.045(3)
C67 0.0271(17) 0.036(2) 0.0305(19) -0.0207(16) 0.0072(14) -0.0126(15)
C68 0.0308(19) 0.043(2) 0.035(2) -0.0241(19) -0.0021(16) -0.0056(17)
C69 0.044(2) 0.059(3) 0.037(2) -0.033(2) 0.0000(18) -0.014(2)
C70 0.042(2) 0.065(3) 0.057(3) -0.048(3) 0.011(2) -0.024(2)
C71 0.039(2) 0.045(2) 0.048(2) -0.032(2) 0.0157(18) -0.0228(19)
C72 0.0302(18) 0.037(2) 0.035(2) -0.0222(17) 0.0138(15) -0.0175(16)
C73 0.0341(19) 0.0320(19) 0.039(2) -0.0210(17) 0.0150(16) -0.0170(16)
C74 0.048(2) 0.033(2) 0.045(2) -0.0237(19) 0.0212(19) -0.0201(19)
C75 0.047(2) 0.0250(19) 0.043(2) -0.0132(18) 0.0186(19) -0.0097(17)
C76 0.040(2) 0.032(2) 0.032(2) -0.0081(17) 0.0054(17) -0.0086(17)
C77 0.0282(17) 0.0300(19) 0.0292(19) -0.0129(16) 0.0076(14) -0.0082(15)
C78 0.0269(17) 0.0341(19) 0.0230(17) -0.0141(15) 0.0036(14) -0.0083(15)
C79 0.033(2) 0.052(3) 0.029(2) -0.0183(19) 0.0008(16) -0.0172(19)
C80 0.050(2) 0.064(3) 0.035(2) -0.029(2) 0.0045(19) -0.030(2)
C81 0.051(2) 0.048(3) 0.046(2) -0.029(2) 0.012(2) -0.028(2)
C82 0.043(2) 0.036(2) 0.0292(19) -0.0167(17) 0.0074(16) -0.0176(18)
C83 0.040(2) 0.034(2) 0.0238(18) -0.0096(16) 0.0017(15) -0.0094(17)
C84 0.041(2) 0.044(2) 0.031(2) -0.0164(18) 0.0083(17) -0.0171(19)
C85 0.071(3) 0.048(3) 0.038(2) -0.020(2) 0.020(2) -0.031(2)
C86 0.085(4) 0.069(3) 0.052(3) -0.036(3) 0.034(3) -0.050(3)
C87 0.085(4) 0.082(4) 0.068(4) -0.052(3) 0.033(3) -0.053(3)
C88 0.0203(14) 0.0234(16) 0.0243(16) -0.0120(14) 0.0029(12) -0.0095(13)
C89 0.0230(15) 0.0274(17) 0.0245(16) -0.0140(14) 0.0037(13) -0.0120(14)
C90 0.0279(17) 0.0243(17) 0.0301(18) -0.0124(15) 0.0031(14) -0.0137(14)
C91 0.0327(18) 0.038(2) 0.0262(18) -0.0139(16) 0.0061(14) -0.0222(16)
C92 0.0309(18) 0.036(2) 0.0233(17) -0.0138(15) 0.0054(14) -0.0177(16)
C93 0.0282(17) 0.0283(18) 0.0275(17) -0.0158(15) 0.0040(14) -0.0142(14)
C94 0.045(2) 0.036(2) 0.045(2) -0.0220(19) 0.0145(18) -0.0282(19)
C95 0.048(2) 0.051(3) 0.0276(19) -0.0197(19) 0.0129(17) -0.030(2)
C96 0.0232(15) 0.0209(16) 0.0282(17) -0.0142(14) 0.0042(13) -0.0087(13)
C97 0.0258(16) 0.0230(16) 0.0287(18) -0.0133(14) 0.0040(13) -0.0097(14)
C98 0.0267(17) 0.0321(19) 0.0349(19) -0.0219(17) 0.0011(14) -0.0098(15)
C99 0.0257(17) 0.042(2) 0.049(2) -0.028(2) 0.0050(16) -0.0160(16)
C100 0.0307(18) 0.041(2) 0.042(2) -0.0224(19) 0.0114(16) -0.0210(17)
C101 0.0272(17) 0.0313(19) 0.0297(18) -0.0159(16) 0.0064(14) -0.0145(15)
C102 0.038(2) 0.039(2) 0.040(2) -0.0226(19) -0.0005(17) -0.0145(18)
C103 0.050(3) 0.079(4) 0.057(3) -0.034(3) 0.020(2) -0.047(3)
C104 0.0239(15) 0.0193(15) 0.0208(15) -0.0080(13) 0.0031(12) -0.0107(13)
C105 0.0246(15) 0.0191(15) 0.0182(15) -0.0053(13) -0.0018(12) -0.0094(13)
C106 0.0247(16) 0.0249(17) 0.0250(17) -0.0116(14) 0.0034(13) -0.0109(14)
C107 0.0329(18) 0.0333(19) 0.0207(16) -0.0140(15) 0.0040(14) -0.0149(15)
C108 0.0294(17) 0.0310(19) 0.0222(17) -0.0110(15) -0.0008(13) -0.0128(15)
C109 0.0230(15) 0.0279(17) 0.0248(17) -0.0120(14) 0.0015(13) -0.0106(14)
C110 0.0294(18) 0.034(2) 0.033(2) -0.0188(17) -0.0006(15) -0.0079(16)
C111 0.039(2) 0.052(3) 0.033(2) -0.023(2) -0.0025(17) -0.009(2)
C112 0.0265(16) 0.0245(17) 0.0284(17) -0.0148(14) 0.0036(13) -0.0125(14)
C113 0.0293(17) 0.0256(18) 0.035(2) -0.0146(16) 0.0055(15) -0.0107(15)
C114 0.037(2) 0.0235(18) 0.039(2) -0.0127(16) 0.0004(16) -0.0108(16)
C115 0.0262(18) 0.0264(19) 0.057(3) -0.0199(19) -0.0023(17) -0.0060(15)
C116 0.0243(17) 0.032(2) 0.052(2) -0.0236(19) 0.0072(16) -0.0115(15)
C117 0.0247(16) 0.0300(18) 0.037(2) -0.0184(16) 0.0056(14) -0.0139(15)
C118 0.048(3) 0.030(2) 0.046(3) -0.010(2) 0.004(2) -0.0064(19)
C119 0.032(2) 0.043(3) 0.080(4) -0.033(3) 0.015(2) -0.0165(19)
C120 0.0241(16) 0.0241(17) 0.0300(18) -0.0163(15) 0.0049(13) -0.0105(13)
C121 0.0266(17) 0.0238(17) 0.0327(19) -0.0130(15) 0.0036(14) -0.0094(14)
C122 0.0250(17) 0.0281(19) 0.043(2) -0.0183(17) 0.0069(15) -0.0076(15)
C123 0.0304(18) 0.039(2) 0.047(2) -0.0244(19) 0.0170(17) -0.0169(17)
C124 0.0366(19) 0.0285(19) 0.032(2) -0.0134(16) 0.0107(16) -0.0160(16)
C125 0.0250(16) 0.0243(17) 0.0304(18) -0.0135(15) 0.0046(14) -0.0089(14)
C126 0.029(2) 0.042(3) 0.071(3) -0.023(2) 0.012(2) -0.0087(19)
C127 0.051(3) 0.040(2) 0.047(3) -0.016(2) 0.023(2) -0.022(2)
C128 0.0256(16) 0.0236(16) 0.0250(17) -0.0118(14) 0.0059(13) -0.0116(14)
C129 0.0277(18) 0.037(2) 0.053(2) -0.0299(19) 0.0126(17) -0.0158(16)
C130 0.041(2) 0.041(2) 0.071(3) -0.038(2) 0.024(2) -0.0256(19)
C131 0.041(2) 0.030(2) 0.068(3) -0.029(2) 0.023(2) -0.0167(18)
C132 0.0281(18) 0.0259(18) 0.035(2) -0.0093(16) 0.0083(15) -0.0100(15)
C133 0.0246(16) 0.0230(16) 0.0251(17) -0.0086(14) 0.0026(13) -0.0104(14)
C134 0.050(3) 0.069(4) 0.126(5) -0.072(4) 0.039(3) -0.037(3)
C135 0.0276(19) 0.036(2) 0.049(3) -0.014(2) 0.0075(18) -0.0049(17)
C136 0.0208(15) 0.0222(16) 0.0257(17) -0.0132(14) 0.0031(12) -0.0075(13)
C137 0.0319(17) 0.0213(16) 0.0258(17) -0.0100(14) 0.0005(14) -0.0106(14)
C138 0.0332(18) 0.0303(19) 0.0285(18) -0.0167(16) -0.0006(15) -0.0098(15)
C139 0.041(2) 0.037(2) 0.036(2) -0.0238(18) 0.0054(16) -0.0185(17)
C140 0.044(2) 0.0307(19) 0.0313(19) -0.0194(16) 0.0121(16) -0.0213(17)
C141 0.0327(17) 0.0257(17) 0.0226(16) -0.0135(14) 0.0053(14) -0.0134(14)
C142 0.056(3) 0.035(2) 0.034(2) -0.0169(19) -0.0110(19) -0.011(2)
C143 0.107(4) 0.044(3) 0.041(3) -0.024(2) 0.011(3) -0.049(3)
C144 0.0252(16) 0.0218(16) 0.0271(17) -0.0141(14) 0.0029(13) -0.0094(13)
C145 0.0219(15) 0.0245(17) 0.0274(17) -0.0148(14) 0.0032(13) -0.0076(13)
C146 0.0274(16) 0.0241(17) 0.0267(17) -0.0152(14) 0.0062(13) -0.0099(14)
C147 0.0327(18) 0.0290(18) 0.0247(17) -0.0143(15) 0.0017(14) -0.0112(15)
C148 0.0294(17) 0.0288(18) 0.0290(18) -0.0164(15) 0.0001(14) -0.0120(15)
C149 0.0279(17) 0.0279(18) 0.0303(18) -0.0154(15) 0.0028(14) -0.0138(14)
C150 0.0343(19) 0.036(2) 0.0295(19) -0.0153(17) 0.0077(15) -0.0132(17)
C151 0.038(2) 0.046(2) 0.035(2) -0.0208(19) -0.0032(17) -0.0183(19)
B1 0.0226(17) 0.0215(18) 0.0222(18) -0.0109(15) 0.0032(14) -0.0096(14)
B2 0.0209(17) 0.0244(19) 0.0286(19) -0.0141(16) 0.0025(14) -0.0098(15)
N2 0.0372(17) 0.0319(17) 0.0420(19) -0.0186(15) 0.0147(15) -0.0180(14)
N3 0.0414(18) 0.0292(17) 0.0347(18) -0.0134(15) 0.0109(14) -0.0113(14)
N4 0.052(2) 0.0371(19) 0.0383(19) -0.0201(16) 0.0106(16) -0.0164(17)
N6 0.0296(15) 0.0222(15) 0.0388(17) -0.0166(14) 0.0097(13) -0.0108(12)
N7 0.0275(14) 0.0275(15) 0.0321(16) -0.0177(13) 0.0061(12) -0.0113(12)
N8 0.0369(17) 0.0374(18) 0.0404(19) -0.0279(16) 0.0089(14) -0.0130(15)
N9 0.0370(17) 0.0296(17) 0.0189(15) -0.0125(14) 0.0024(13) -0.0139(15)
C45A 0.0370(17) 0.0296(17) 0.0189(15) -0.0125(14) 0.0024(13) -0.0139(15)
N10 0.0275(14) 0.0217(14) 0.0341(16) -0.0128(13) 0.0078(12) -0.0120(12)
N11 0.0266(14) 0.0231(14) 0.0258(15) -0.0106(12) 0.0037(11) -0.0117(12)
N12 0.0340(16) 0.0223(15) 0.0261(15) -0.0058(12) -0.0004(12) -0.0121(13)
N13 0.0277(14) 0.0281(15) 0.0237(15) -0.0110(13) 0.0074(12) -0.0100(12)
N14 0.0301(15) 0.0298(16) 0.0257(15) -0.0155(13) 0.0038(12) -0.0104(13)
N15 0.0340(16) 0.0297(16) 0.0209(14) -0.0084(13) 0.0020(12) -0.0101(13)
F1 0.114(3) 0.0344(15) 0.0599(19) -0.0171(14) 0.0115(18) -0.0372(17)
F2 0.0789(19) 0.0584(17) 0.0670(18) -0.0477(15) 0.0347(15) -0.0480(15)
F3 0.0512(16) 0.079(2) 0.120(3) -0.069(2) 0.0244(17) -0.0460(16)
F4 0.0712(18) 0.0619(18) 0.0466(15) -0.0369(14) 0.0242(14) -0.0257(15)
F5 0.0632(17) 0.093(2) 0.0351(14) -0.0358(15) 0.0067(12) -0.0399(17)
F6 0.097(2) 0.086(2) 0.0414(15) -0.0388(15) 0.0412(15) -0.0682(19)
F7 0.071(2) 0.131(3) 0.0349(15) -0.0342(18) 0.0109(14) -0.064(2)
F8 0.127(3) 0.0584(19) 0.0584(19) -0.0382(16) -0.0156(18) -0.0314(19)
F9 0.0491(16) 0.0603(18) 0.0494(16) -0.0167(14) -0.0149(13) -0.0009(14)
F10 0.087(2) 0.069(2) 0.063(2) -0.0139(17) 0.0234(17) -0.054(2)
F11 0.086(2) 0.158(4) 0.076(2) -0.031(2) 0.0143(19) -0.102(3)
F12 0.100(3) 0.135(3) 0.092(3) -0.076(3) 0.071(2) -0.084(3)
F13 0.037(2) 0.103(4) 0.036(2) -0.037(2) -0.0173(16) 0.020(2)
F14 0.061(2) 0.117(4) 0.0232(18) -0.018(2) -0.0020(15) -0.031(3)
F15 0.127(5) 0.083(3) 0.110(4) -0.038(3) -0.072(4) -0.034(3)
F14A 0.036(6) 0.089(10) 0.029(6) -0.035(6) 0.002(4) -0.015(6)
F13A 0.091(10) 0.076(9) 0.079(10) -0.028(7) -0.033(7) -0.035(8)
F15A 0.040(7) 0.096(10) 0.048(7) -0.035(6) -0.004(5) -0.029(7)
F16 0.0255(11) 0.0638(17) 0.0760(19) -0.0499(16) -0.0070(11) -0.0055(11)
F17 0.0380(13) 0.083(2) 0.0476(15) -0.0412(15) 0.0121(11) -0.0074(13)
F18 0.0450(15) 0.0280(13) 0.094(2) -0.0225(14) 0.0098(15) -0.0059(11)
F19 0.049(4) 0.116(6) 0.094(5) -0.070(5) 0.023(3) -0.056(4)
F20 0.045(3) 0.086(5) 0.060(4) -0.038(3) 0.026(2) -0.016(3)
F21 0.066(4) 0.048(3) 0.104(6) -0.041(3) 0.048(4) -0.013(3)
F21A 0.017(3) 0.098(7) 0.083(6) -0.025(5) 0.011(3) 0.003(3)
F20A 0.059(5) 0.126(8) 0.113(7) -0.100(6) 0.036(5) -0.050(5)
F19A 0.050(5) 0.056(5) 0.115(7) -0.038(5) 0.042(5) -0.034(4)
F22 0.0618(18) 0.0311(14) 0.0562(18) 0.0004(13) -0.0068(14) 0.0010(13)
F23 0.0650(18) 0.0399(15) 0.072(2) -0.0032(14) 0.0124(15) -0.0271(14)
F24 0.103(3) 0.0454(17) 0.0423(16) -0.0123(14) 0.0187(16) -0.0123(17)
F25 0.135(3) 0.098(3) 0.0478(19) 0.0145(19) -0.014(2) -0.079(3)
F26 0.163(4) 0.0429(18) 0.091(3) -0.0265(18) 0.071(3) -0.057(2)
F27 0.072(2) 0.071(2) 0.090(3) -0.0085(19) 0.0401(19) -0.0401(19)
F28 0.052(4) 0.061(4) 0.079(5) -0.036(3) 0.019(4) 0.008(3)
F29 0.046(4) 0.073(5) 0.115(7) -0.041(5) -0.037(4) 0.008(3)
F30 0.044(4) 0.026(3) 0.115(7) -0.012(4) 0.027(5) -0.010(2)
F28A 0.029(4) 0.051(4) 0.125(9) -0.020(5) 0.032(5) -0.014(3)
F29A 0.059(6) 0.085(7) 0.080(6) -0.022(5) -0.004(4) 0.011(4)
F30A 0.062(5) 0.033(4) 0.089(7) -0.025(5) 0.000(5) -0.003(3)
F31 0.0353(15) 0.143(3) 0.060(2) -0.001(2) 0.0105(14) -0.0406(19)
F32 0.0365(16) 0.164(4) 0.092(3) -0.076(3) 0.0066(16) -0.031(2)
F33 0.0324(16) 0.062(2) 0.289(7) -0.092(3) -0.002(3) 0.0053(15)
F34 0.071(2) 0.109(3) 0.217(5) -0.135(3) 0.050(3) -0.049(2)
F35 0.126(3) 0.110(3) 0.119(3) -0.066(3) 0.054(3) -0.102(3)
F36 0.097(3) 0.115(3) 0.146(4) -0.081(3) -0.001(3) -0.061(3)
F37 0.219(5) 0.082(2) 0.0463(17) -0.0361(17) 0.057(2) -0.116(3)
F38 0.226(6) 0.0373(19) 0.093(3) -0.027(2) 0.060(3) -0.043(3)
F39 0.263(6) 0.121(3) 0.086(3) -0.010(2) -0.026(3) -0.160(4)
F40 0.109(3) 0.0604(19) 0.0332(15) -0.0267(14) 0.0005(15) -0.0079(18)
F41 0.067(2) 0.112(3) 0.0548(19) -0.0244(19) -0.0196(16) -0.036(2)
F42 0.124(3) 0.0399(15) 0.0366(15) -0.0075(12) -0.0207(16) -0.0302(17)
F43 0.073(2) 0.065(2) 0.123(3) -0.051(2) -0.035(2) -0.0259(17)
F44 0.0337(13) 0.108(2) 0.0450(15) -0.0341(16) 0.0038(11) -0.0302(15)
F45 0.0445(14) 0.0657(17) 0.0318(13) -0.0159(12) -0.0087(11) -0.0193(13)
F46 0.0461(14) 0.079(2) 0.0256(12) -0.0099(13) 0.0104(11) -0.0285(14)
F47 0.0569(16) 0.0461(15) 0.0740(19) -0.0362(14) 0.0301(14) -0.0356(13)
F48 0.0277(11) 0.0441(13) 0.0436(13) -0.0230(11) 0.0106(9) -0.0138(10)
Pt1 0.03894(8) 0.02343(7) 0.02980(7) -0.01354(6) 0.01180(6) -0.01128(6)
Pt2 0.02472(6) 0.02072(6) 0.02855(7) -0.01360(5) 0.00523(5) -0.00806(5)
Pt3 0.02899(6) 0.02252(6) 0.02522(7) -0.01218(5) 0.00452(5) -0.01239(5)
Pt4 0.02844(6) 0.02484(7) 0.02047(6) -0.01127(5) 0.00301(5) -0.00925(5)

_geom_special_details            
;
 All esds (except the esd in the dihedral angle between two l.s. planes)
 are estimated using the full covariance matrix.  The cell esds are taken
 into account individually in the estimation of esds in distances, angles
 and torsion angles; correlations between esds in cell parameters are only
 used when they are defined by crystal symmetry.  An approximate (isotropic)
 treatment of cell esds is used for estimating esds involving l.s. planes.
;

loop_
_geom_bond_atom_site_label_1
_geom_bond_atom_site_label_2
_geom_bond_distance
_geom_bond_site_symmetry_2
_geom_bond_publ_flag
C1 C1 1.156(7) 2_576 ?
C1 Pt1 1.953(3) . ?
C2 C3 1.394(6) . ?
C2 C7 1.399(5) . ?
C2 Pt1 1.993(4) . ?
C3 C4 1.383(6) . ?
C3 H300 0.9500 . ?
C4 C5 1.387(6) . ?
C4 H301 0.9500 . ?
C5 C6 1.368(6) . ?
C5 H336 0.9500 . ?
C6 C7 1.402(6) . ?
C6 H278 0.9500 . ?
C7 C8 1.455(6) . ?
C8 N2 1.376(5) . ?
C8 C9 1.383(6) . ?
C9 C10 1.379(7) . ?
C9 H270 0.9500 . ?
C10 C11 1.364(6) . ?
C10 H289 0.9500 . ?
C11 C12 1.399(6) . ?
C11 H208 0.9500 . ?
C12 N2 1.335(5) . ?
C12 N4 1.397(5) . ?
C13 N3 1.351(5) . ?
C13 C14 1.400(6) . ?
C13 N4 1.404(5) . ?
C14 C15 1.371(7) . ?
C14 H335 0.9500 . ?
C15 C16 1.376(7) . ?
C15 H340 0.9500 . ?
C16 C17 1.367(6) . ?
C16 H337 0.9500 . ?
C17 N3 1.357(5) . ?
C17 H212 0.9500 . ?
C18 N4 1.487(5) . ?
C18 C19 1.517(7) . ?
C18 H34H 0.9900 . ?
C18 H34I 0.9900 . ?
C19 C20 1.516(7) . ?
C19 H34C 0.9900 . ?
C19 H34D 0.9900 . ?
C20 C21 1.498(9) . ?
C20 H34L 0.9900 . ?
C20 H34M 0.9900 . ?
C21 C22 1.587(11) . ?
C21 H40A 0.9900 . ?
C21 H40B 0.9900 . ?
C22 H40C 0.9800 . ?
C22 H40D 0.9800 . ?
C22 H40E 0.9800 . ?
C23 C23 1.155(6) 2_656 ?
C23 Pt2 1.955(3) . ?
C24 C25 1.385(5) . ?
C24 C29 1.411(5) . ?
C24 Pt2 1.980(4) . ?
C25 C26 1.391(5) . ?
C25 H138 0.9500 . ?
C26 C27 1.389(6) . ?
C26 H196 0.9500 . ?
C27 C28 1.374(6) . ?
C27 H164 0.9500 . ?
C28 C29 1.395(5) . ?
C28 H306 0.9500 . ?
C29 C30 1.461(6) . ?
C30 N6 1.371(5) . ?
C30 C31 1.382(5) . ?
C31 C32 1.370(6) . ?
C31 H241 0.9500 . ?
C32 C33 1.371(6) . ?
C32 H240 0.9500 . ?
C33 C34 1.409(5) . ?
C33 H163 0.9500 . ?
C34 N6 1.350(5) . ?
C34 N8 1.398(5) . ?
C35 N7 1.347(5) . ?
C35 C36 1.397(5) . ?
C35 N8 1.400(5) . ?
C36 C37 1.364(6) . ?
C36 H133 0.9500 . ?
C37 C38 1.386(6) . ?
C37 H209 0.9500 . ?
C38 C39 1.367(5) . ?
C38 H210 0.9500 . ?
C39 N7 1.351(4) . ?
C39 H271 0.9500 . ?
C40 N8 1.489(5) . ?
C40 C41 1.514(6) . ?
C40 H26C 0.9900 . ?
C40 H26D 0.9900 . ?
C41 C42 1.538(6) . ?
C41 H26E 0.9900 . ?
C41 H26F 0.9900 . ?
C42 C43 1.508(6) . ?
C42 H32A 0.9900 . ?
C42 H32B 0.9900 . ?
C43 C44 1.495(7) . ?
C43 H34A 0.9900 . ?
C43 H34B 0.9900 . ?
C44 H34E 0.9800 . ?
C44 H34F 0.9800 . ?
C44 H34G 0.9800 . ?
C45 N9 1.160(5) . ?
C45 Pt4 1.961(3) . ?
C46 C47 1.389(6) . ?
C46 C51 1.410(6) . ?
C46 Pt3 1.990(4) . ?
C47 C48 1.399(6) . ?
C47 H261 0.9500 . ?
C48 C49 1.383(7) . ?
C48 H260 0.9500 . ?
C49 C50 1.363(7) . ?
C49 H332 0.9500 . ?
C50 C51 1.397(5) . ?
C50 H331 0.9500 . ?
C51 C52 1.459(6) . ?
C52 N10 1.370(5) . ?
C52 C53 1.392(6) . ?
C53 C54 1.385(7) . ?
C53 H264 0.9500 . ?
C54 C55 1.360(6) . ?
C54 H330 0.9500 . ?
C55 C56 1.400(5) . ?
C55 H314 0.9500 . ?
C56 N10 1.342(5) . ?
C56 N12 1.400(5) . ?
C57 N11 1.350(4) . ?
C57 C58 1.396(5) . ?
C57 N12 1.396(4) . ?
C58 C59 1.362(6) . ?
C58 H244 0.9500 . ?
C59 C60 1.389(5) . ?
C59 H166 0.9500 . ?
C60 C61 1.367(5) . ?
C60 H165 0.9500 . ?
C61 N11 1.350(4) . ?
C61 H107 0.9500 . ?
C62 N12 1.477(5) . ?
C62 C63 1.511(6) . ?
C62 H16A 0.9900 . ?
C62 H16B 0.9900 . ?
C63 C64 1.519(5) . ?
C63 H24A 0.9900 . ?
C63 H24B 0.9900 . ?
C64 C65 1.501(6) . ?
C64 H24C 0.9900 . ?
C64 H24D 0.9900 . ?
C65 C66 1.518(7) . ?
C65 H33A 0.9900 . ?
C65 H33B 0.9900 . ?
C66 H34Q 0.9800 . ?
C66 H34R 0.9800 . ?
C66 H34S 0.9800 . ?
C67 C68 1.379(5) . ?
C67 C72 1.407(5) . ?
C67 Pt4 1.983(4) . ?
C68 C69 1.389(5) . ?
C68 H108 0.9500 . ?
C69 C70 1.379(6) . ?
C69 H206 0.9500 . ?
C70 C71 1.370(6) . ?
C70 H305 0.9500 . ?
C71 C72 1.398(5) . ?
C71 H205 0.9500 . ?
C72 C73 1.454(5) . ?
C73 N13 1.374(5) . ?
C73 C74 1.377(5) . ?
C74 C75 1.367(6) . ?
C74 H283 0.9500 . ?
C75 C76 1.378(6) . ?
C75 H201 0.9500 . ?
C76 C77 1.403(5) . ?
C76 H282 0.9500 . ?
C77 N13 1.344(5) . ?
C77 N15 1.398(5) . ?
C78 N14 1.348(5) . ?
C78 C79 1.392(5) . ?
C78 N15 1.403(5) . ?
C79 C80 1.363(6) . ?
C79 H112 0.9500 . ?
C80 C81 1.387(6) . ?
C80 H207 0.9500 . ?
C81 C82 1.372(5) . ?
C81 H288 0.9500 . ?
C82 N14 1.345(5) . ?
C82 H110 0.9500 . ?
C83 N15 1.481(5) . ?
C83 C84 1.511(6) . ?
C83 H16C 0.9900 . ?
C83 H16D 0.9900 . ?
C84 C85 1.534(6) . ?
C84 H26A 0.9900 . ?
C84 H26B 0.9900 . ?
C85 C86 1.503(7) . ?
C85 H32C 0.9900 . ?
C85 H32D 0.9900 . ?
C86 C87 1.506(7) . ?
C86 H34J 0.9900 . ?
C86 H34K 0.9900 . ?
C87 H34N 0.9800 . ?
C87 H34O 0.9800 . ?
C87 H34P 0.9800 . ?
C88 C93 1.394(5) . ?
C88 C89 1.400(4) . ?
C88 B1 1.633(5) . ?
C89 C90 1.387(5) . ?
C89 H121 0.9500 . ?
C90 C91 1.384(5) . ?
C90 C94 1.491(5) . ?
C91 C92 1.380(5) . ?
C91 H147 0.9500 . ?
C92 C93 1.390(5) . ?
C92 C95 1.497(5) . ?
C93 H124 0.9500 . ?
C94 F3 1.323(5) . ?
C94 F1 1.330(5) . ?
C94 F2 1.334(5) . ?
C95 F6 1.320(5) . ?
C95 F4 1.338(5) . ?
C95 F5 1.341(5) . ?
C96 C101 1.396(5) . ?
C96 C97 1.399(5) . ?
C96 B1 1.651(5) . ?
C97 C98 1.392(5) . ?
C97 H130 0.9500 . ?
C98 C99 1.387(5) . ?
C98 C102 1.490(5) . ?
C99 C100 1.381(6) . ?
C99 H256 0.9500 . ?
C100 C101 1.381(5) . ?
C100 C103 1.507(6) . ?
C101 H148 0.9500 . ?
C102 F7 1.318(5) . ?
C102 F8 1.324(5) . ?
C102 F9 1.334(5) . ?
C103 F11 1.315(5) . ?
C103 F12 1.329(6) . ?
C103 F10 1.338(6) . ?
C104 C105 1.402(4) . ?
C104 C109 1.405(4) . ?
C104 B1 1.639(5) . ?
C105 C106 1.387(5) . ?
C105 H118 0.9500 . ?
C106 C107 1.379(5) . ?
C106 C110 1.490(5) . ?
C107 C108 1.376(5) . ?
C107 H116 0.9500 . ?
C108 C109 1.390(5) . ?
C108 C111 1.494(5) . ?
C109 H125 0.9500 . ?
C110 F16 1.319(4) . ?
C110 F17 1.328(5) . ?
C110 F18 1.344(5) . ?
C111 F14A 1.269(9) . ?
C111 F13 1.298(5) . ?
C111 F15A 1.312(10) . ?
C111 F15 1.314(6) . ?
C111 F14 1.330(6) . ?
C111 F13A 1.332(11) . ?
C112 C117 1.396(5) . ?
C112 C113 1.405(5) . ?
C112 B1 1.646(5) . ?
C113 C114 1.383(5) . ?
C113 H156 0.9500 . ?
C114 C115 1.389(6) . ?
C114 C118 1.482(6) . ?
C115 C116 1.384(6) . ?
C115 H154 0.9500 . ?
C116 C117 1.392(5) . ?
C116 C119 1.491(6) . ?
C117 H153 0.9500 . ?
C118 F22 1.330(5) . ?
C118 F23 1.340(6) . ?
C118 F24 1.342(6) . ?
C119 F20A 1.178(8) . ?
C119 F19 1.241(7) . ?
C119 F19A 1.342(8) . ?
C119 F21 1.344(6) . ?
C119 F21A 1.391(7) . ?
C119 F20 1.432(7) . ?
C120 C121 1.395(5) . ?
C120 C125 1.401(5) . ?
C120 B2 1.637(5) . ?
C121 C122 1.380(5) . ?
C121 H184 0.9500 . ?
C122 C123 1.388(5) . ?
C122 C126 1.490(6) . ?
C123 C124 1.376(5) . ?
C123 H182 0.9500 . ?
C124 C125 1.383(5) . ?
C124 C127 1.486(6) . ?
C125 H185 0.9500 . ?
C126 F28A 1.258(7) . ?
C126 F30 1.279(8) . ?
C126 F29 1.284(7) . ?
C126 F30A 1.340(9) . ?
C126 F29A 1.383(9) . ?
C126 F28 1.395(7) . ?
C127 F25 1.307(6) . ?
C127 F26 1.315(6) . ?
C127 F27 1.318(5) . ?
C128 C129 1.396(5) . ?
C128 C133 1.398(5) . ?
C128 B2 1.631(5) . ?
C129 C130 1.379(5) . ?
C129 H281 0.9500 . ?
C130 C131 1.393(6) . ?
C130 C134 1.504(6) . ?
C131 C132 1.384(6) . ?
C131 H203 0.9500 . ?
C132 C133 1.386(5) . ?
C132 C135 1.496(5) . ?
C133 H285 0.9500 . ?
C134 F34 1.274(6) . ?
C134 F35 1.286(7) . ?
C134 F36 1.397(8) . ?
C135 F33 1.290(5) . ?
C135 F31 1.292(5) . ?
C135 F32 1.316(6) . ?
C136 C141 1.390(5) . ?
C136 C137 1.398(5) . ?
C136 B2 1.640(5) . ?
C137 C138 1.388(5) . ?
C137 H141 0.9500 . ?
C138 C139 1.388(5) . ?
C138 C142 1.495(5) . ?
C139 C140 1.371(5) . ?
C139 H143 0.9500 . ?
C140 C141 1.391(5) . ?
C140 C143 1.488(6) . ?
C141 H145 0.9500 . ?
C142 F42 1.306(5) . ?
C142 F40 1.330(5) . ?
C142 F41 1.333(5) . ?
C143 F39 1.269(6) . ?
C143 F37 1.285(5) . ?
C143 F38 1.356(7) . ?
C144 C145 1.395(5) . ?
C144 C149 1.400(5) . ?
C144 B2 1.638(5) . ?
C145 C146 1.392(5) . ?
C145 H186 0.9500 . ?
C146 C147 1.386(5) . ?
C146 C150 1.494(5) . ?
C147 C148 1.384(5) . ?
C147 H189 0.9500 . ?
C148 C149 1.393(5) . ?
C148 C151 1.494(5) . ?
C149 H190 0.9500 . ?
C150 F46 1.330(4) . ?
C150 F48 1.340(4) . ?
C150 F47 1.340(5) . ?
C151 F43 1.313(5) . ?
C151 F45 1.332(5) . ?
C151 F44 1.332(5) . ?
N2 Pt1 2.009(3) . ?
N3 Pt1 2.093(3) . ?
N6 Pt2 2.007(3) . ?
N7 Pt2 2.105(3) . ?
N9 Pt3 1.949(3) . ?
N10 Pt3 1.997(3) . ?
N11 Pt3 2.102(3) . ?
N13 Pt4 2.010(3) . ?
N14 Pt4 2.097(3) . ?

loop_
_geom_angle_atom_site_label_1
_geom_angle_atom_site_label_2
_geom_angle_atom_site_label_3
_geom_angle
_geom_angle_site_symmetry_1
_geom_angle_site_symmetry_3
_geom_angle_publ_flag
C1 C1 Pt1 173.1(5) 2_576 . ?
C3 C2 C7 117.8(4) . . ?
C3 C2 Pt1 128.5(3) . . ?
C7 C2 Pt1 113.2(3) . . ?
C4 C3 C2 121.0(4) . . ?
C4 C3 H300 119.5 . . ?
C2 C3 H300 119.5 . . ?
C3 C4 C5 120.4(4) . . ?
C3 C4 H301 119.8 . . ?
C5 C4 H301 119.8 . . ?
C6 C5 C4 119.8(4) . . ?
C6 C5 H336 120.1 . . ?
C4 C5 H336 120.1 . . ?
C5 C6 C7 120.1(4) . . ?
C5 C6 H278 119.9 . . ?
C7 C6 H278 119.9 . . ?
C2 C7 C6 120.8(4) . . ?
C2 C7 C8 115.9(4) . . ?
C6 C7 C8 123.3(4) . . ?
N2 C8 C9 120.0(4) . . ?
N2 C8 C7 113.8(3) . . ?
C9 C8 C7 126.1(4) . . ?
C10 C9 C8 119.3(4) . . ?
C10 C9 H270 120.4 . . ?
C8 C9 H270 120.4 . . ?
C11 C10 C9 120.3(4) . . ?
C11 C10 H289 119.9 . . ?
C9 C10 H289 119.9 . . ?
C10 C11 C12 119.3(4) . . ?
C10 C11 H208 120.4 . . ?
C12 C11 H208 120.4 . . ?
N2 C12 N4 120.3(4) . . ?
N2 C12 C11 120.5(4) . . ?
N4 C12 C11 119.0(4) . . ?
N3 C13 C14 121.1(4) . . ?
N3 C13 N4 119.2(4) . . ?
C14 C13 N4 119.6(4) . . ?
C15 C14 C13 119.9(5) . . ?
C15 C14 H335 120.0 . . ?
C13 C14 H335 120.0 . . ?
C14 C15 C16 119.2(5) . . ?
C14 C15 H340 120.4 . . ?
C16 C15 H340 120.4 . . ?
C17 C16 C15 118.6(5) . . ?
C17 C16 H337 120.7 . . ?
C15 C16 H337 120.7 . . ?
N3 C17 C16 123.8(4) . . ?
N3 C17 H212 118.1 . . ?
C16 C17 H212 118.1 . . ?
N4 C18 C19 111.7(4) . . ?
N4 C18 H34H 109.3 . . ?
C19 C18 H34H 109.3 . . ?
N4 C18 H34I 109.3 . . ?
C19 C18 H34I 109.3 . . ?
H34H C18 H34I 107.9 . . ?
C20 C19 C18 113.6(4) . . ?
C20 C19 H34C 108.9 . . ?
C18 C19 H34C 108.9 . . ?
C20 C19 H34D 108.9 . . ?
C18 C19 H34D 108.9 . . ?
H34C C19 H34D 107.7 . . ?
C21 C20 C19 114.0(5) . . ?
C21 C20 H34L 108.7 . . ?
C19 C20 H34L 108.7 . . ?
C21 C20 H34M 108.7 . . ?
C19 C20 H34M 108.7 . . ?
H34L C20 H34M 107.6 . . ?
C20 C21 C22 112.5(6) . . ?
C20 C21 H40A 109.1 . . ?
C22 C21 H40A 109.1 . . ?
C20 C21 H40B 109.1 . . ?
C22 C21 H40B 109.1 . . ?
H40A C21 H40B 107.8 . . ?
C21 C22 H40C 109.5 . . ?
C21 C22 H40D 109.5 . . ?
H40C C22 H40D 109.5 . . ?
C21 C22 H40E 109.5 . . ?
H40C C22 H40E 109.5 . . ?
H40D C22 H40E 109.5 . . ?
C23 C23 Pt2 175.1(4) 2_656 . ?
C25 C24 C29 117.3(3) . . ?
C25 C24 Pt2 129.5(3) . . ?
C29 C24 Pt2 112.9(3) . . ?
C24 C25 C26 121.9(4) . . ?
C24 C25 H138 119.1 . . ?
C26 C25 H138 119.1 . . ?
C27 C26 C25 119.9(4) . . ?
C27 C26 H196 120.1 . . ?
C25 C26 H196 120.1 . . ?
C28 C27 C26 119.7(4) . . ?
C28 C27 H164 120.2 . . ?
C26 C27 H164 120.2 . . ?
C27 C28 C29 120.4(4) . . ?
C27 C28 H306 119.8 . . ?
C29 C28 H306 119.8 . . ?
C28 C29 C24 120.8(4) . . ?
C28 C29 C30 123.4(3) . . ?
C24 C29 C30 115.8(3) . . ?
N6 C30 C31 120.2(4) . . ?
N6 C30 C29 113.9(3) . . ?
C31 C30 C29 125.8(4) . . ?
C32 C31 C30 119.5(4) . . ?
C32 C31 H241 120.3 . . ?
C30 C31 H241 120.3 . . ?
C31 C32 C33 120.4(4) . . ?
C31 C32 H240 119.8 . . ?
C33 C32 H240 119.8 . . ?
C32 C33 C34 119.5(4) . . ?
C32 C33 H163 120.3 . . ?
C34 C33 H163 120.3 . . ?
N6 C34 N8 120.9(3) . . ?
N6 C34 C33 119.3(4) . . ?
N8 C34 C33 119.7(4) . . ?
N7 C35 C36 120.9(4) . . ?
N7 C35 N8 119.6(3) . . ?
C36 C35 N8 119.5(3) . . ?
C37 C36 C35 119.7(4) . . ?
C37 C36 H133 120.1 . . ?
C35 C36 H133 120.1 . . ?
C36 C37 C38 119.8(4) . . ?
C36 C37 H209 120.1 . . ?
C38 C37 H209 120.1 . . ?
C39 C38 C37 117.7(4) . . ?
C39 C38 H210 121.2 . . ?
C37 C38 H210 121.2 . . ?
N7 C39 C38 123.8(4) . . ?
N7 C39 H271 118.1 . . ?
C38 C39 H271 118.1 . . ?
N8 C40 C41 115.0(3) . . ?
N8 C40 H26C 108.5 . . ?
C41 C40 H26C 108.5 . . ?
N8 C40 H26D 108.5 . . ?
C41 C40 H26D 108.5 . . ?
H26C C40 H26D 107.5 . . ?
C40 C41 C42 111.4(3) . . ?
C40 C41 H26E 109.3 . . ?
C42 C41 H26E 109.3 . . ?
C40 C41 H26F 109.3 . . ?
C42 C41 H26F 109.3 . . ?
H26E C41 H26F 108.0 . . ?
C43 C42 C41 116.7(4) . . ?
C43 C42 H32A 108.1 . . ?
C41 C42 H32A 108.1 . . ?
C43 C42 H32B 108.1 . . ?
C41 C42 H32B 108.1 . . ?
H32A C42 H32B 107.3 . . ?
C44 C43 C42 113.9(4) . . ?
C44 C43 H34A 108.8 . . ?
C42 C43 H34A 108.8 . . ?
C44 C43 H34B 108.8 . . ?
C42 C43 H34B 108.8 . . ?
H34A C43 H34B 107.7 . . ?
C43 C44 H34E 109.5 . . ?
C43 C44 H34F 109.5 . . ?
H34E C44 H34F 109.5 . . ?
C43 C44 H34G 109.5 . . ?
H34E C44 H34G 109.5 . . ?
H34F C44 H34G 109.5 . . ?
N9 C45 Pt4 170.9(3) . . ?
C47 C46 C51 117.7(4) . . ?
C47 C46 Pt3 129.3(3) . . ?
C51 C46 Pt3 112.6(3) . . ?
C46 C47 C48 120.5(4) . . ?
C46 C47 H261 119.8 . . ?
C48 C47 H261 119.8 . . ?
C49 C48 C47 120.7(4) . . ?
C49 C48 H260 119.6 . . ?
C47 C48 H260 119.6 . . ?
C50 C49 C48 119.9(4) . . ?
C50 C49 H332 120.1 . . ?
C48 C49 H332 120.1 . . ?
C49 C50 C51 120.1(5) . . ?
C49 C50 H331 119.9 . . ?
C51 C50 H331 119.9 . . ?
C50 C51 C46 121.1(4) . . ?
C50 C51 C52 123.2(4) . . ?
C46 C51 C52 115.7(3) . . ?
N10 C52 C53 120.0(4) . . ?
N10 C52 C51 113.2(3) . . ?
C53 C52 C51 126.7(4) . . ?
C54 C53 C52 119.8(4) . . ?
C54 C53 H264 120.1 . . ?
C52 C53 H264 120.1 . . ?
C55 C54 C53 119.4(4) . . ?
C55 C54 H330 120.3 . . ?
C53 C54 H330 120.3 . . ?
C54 C55 C56 119.7(4) . . ?
C54 C55 H314 120.2 . . ?
C56 C55 H314 120.2 . . ?
N10 C56 C55 121.0(4) . . ?
N10 C56 N12 119.0(3) . . ?
C55 C56 N12 119.8(4) . . ?
N11 C57 C58 120.6(3) . . ?
N11 C57 N12 119.2(3) . . ?
C58 C57 N12 120.2(3) . . ?
C59 C58 C57 120.3(4) . . ?
C59 C58 H244 119.8 . . ?
C57 C58 H244 119.8 . . ?
C58 C59 C60 119.1(3) . . ?
C58 C59 H166 120.4 . . ?
C60 C59 H166 120.4 . . ?
C61 C60 C59 118.2(3) . . ?
C61 C60 H165 120.9 . . ?
C59 C60 H165 120.9 . . ?
N11 C61 C60 123.6(3) . . ?
N11 C61 H107 118.2 . . ?
C60 C61 H107 118.2 . . ?
N12 C62 C63 113.2(3) . . ?
N12 C62 H16A 108.9 . . ?
C63 C62 H16A 108.9 . . ?
N12 C62 H16B 108.9 . . ?
C63 C62 H16B 108.9 . . ?
H16A C62 H16B 107.7 . . ?
C62 C63 C64 109.7(3) . . ?
C62 C63 H24A 109.7 . . ?
C64 C63 H24A 109.7 . . ?
C62 C63 H24B 109.7 . . ?
C64 C63 H24B 109.7 . . ?
H24A C63 H24B 108.2 . . ?
C65 C64 C63 114.4(4) . . ?
C65 C64 H24C 108.7 . . ?
C63 C64 H24C 108.7 . . ?
C65 C64 H24D 108.7 . . ?
C63 C64 H24D 108.7 . . ?
H24C C64 H24D 107.6 . . ?
C64 C65 C66 111.9(4) . . ?
C64 C65 H33A 109.2 . . ?
C66 C65 H33A 109.2 . . ?
C64 C65 H33B 109.2 . . ?
C66 C65 H33B 109.2 . . ?
H33A C65 H33B 107.9 . . ?
C65 C66 H34Q 109.5 . . ?
C65 C66 H34R 109.5 . . ?
H34Q C66 H34R 109.5 . . ?
C65 C66 H34S 109.5 . . ?
H34Q C66 H34S 109.5 . . ?
H34R C66 H34S 109.5 . . ?
C68 C67 C72 117.7(3) . . ?
C68 C67 Pt4 128.3(3) . . ?
C72 C67 Pt4 113.6(3) . . ?
C67 C68 C69 121.3(4) . . ?
C67 C68 H108 119.3 . . ?
C69 C68 H108 119.3 . . ?
C70 C69 C68 120.5(4) . . ?
C70 C69 H206 119.8 . . ?
C68 C69 H206 119.8 . . ?
C71 C70 C69 119.6(4) . . ?
C71 C70 H305 120.2 . . ?
C69 C70 H305 120.2 . . ?
C70 C71 C72 120.2(4) . . ?
C70 C71 H205 119.9 . . ?
C72 C71 H205 119.9 . . ?
C71 C72 C67 120.6(4) . . ?
C71 C72 C73 123.6(4) . . ?
C67 C72 C73 115.8(3) . . ?
N13 C73 C74 121.2(4) . . ?
N13 C73 C72 113.6(3) . . ?
C74 C73 C72 125.2(4) . . ?
C75 C74 C73 119.0(4) . . ?
C75 C74 H283 120.5 . . ?
C73 C74 H283 120.5 . . ?
C74 C75 C76 120.2(4) . . ?
C74 C75 H201 119.9 . . ?
C76 C75 H201 119.9 . . ?
C75 C76 C77 119.6(4) . . ?
C75 C76 H282 120.2 . . ?
C77 C76 H282 120.2 . . ?
N13 C77 N15 119.8(3) . . ?
N13 C77 C76 119.8(4) . . ?
N15 C77 C76 120.4(3) . . ?
N14 C78 C79 120.4(4) . . ?
N14 C78 N15 119.5(3) . . ?
C79 C78 N15 120.1(3) . . ?
C80 C79 C78 120.1(4) . . ?
C80 C79 H112 119.9 . . ?
C78 C79 H112 119.9 . . ?
C79 C80 C81 119.6(4) . . ?
C79 C80 H207 120.2 . . ?
C81 C80 H207 120.2 . . ?
C82 C81 C80 117.8(4) . . ?
C82 C81 H288 121.1 . . ?
C80 C81 H288 121.1 . . ?
N14 C82 C81 123.3(4) . . ?
N14 C82 H110 118.4 . . ?
C81 C82 H110 118.4 . . ?
N15 C83 C84 114.8(3) . . ?
N15 C83 H16C 108.6 . . ?
C84 C83 H16C 108.6 . . ?
N15 C83 H16D 108.6 . . ?
C84 C83 H16D 108.6 . . ?
H16C C83 H16D 107.5 . . ?
C83 C84 C85 108.3(4) . . ?
C83 C84 H26A 110.0 . . ?
C85 C84 H26A 110.0 . . ?
C83 C84 H26B 110.0 . . ?
C85 C84 H26B 110.0 . . ?
H26A C84 H26B 108.4 . . ?
C86 C85 C84 115.1(4) . . ?
C86 C85 H32C 108.5 . . ?
C84 C85 H32C 108.5 . . ?
C86 C85 H32D 108.5 . . ?
C84 C85 H32D 108.5 . . ?
H32C C85 H32D 107.5 . . ?
C85 C86 C87 113.3(4) . . ?
C85 C86 H34J 108.9 . . ?
C87 C86 H34J 108.9 . . ?
C85 C86 H34K 108.9 . . ?
C87 C86 H34K 108.9 . . ?
H34J C86 H34K 107.7 . . ?
C86 C87 H34N 109.5 . . ?
C86 C87 H34O 109.5 . . ?
H34N C87 H34O 109.5 . . ?
C86 C87 H34P 109.5 . . ?
H34N C87 H34P 109.5 . . ?
H34O C87 H34P 109.5 . . ?
C93 C88 C89 114.8(3) . . ?
C93 C88 B1 123.0(3) . . ?
C89 C88 B1 122.3(3) . . ?
C90 C89 C88 122.9(3) . . ?
C90 C89 H121 118.6 . . ?
C88 C89 H121 118.6 . . ?
C91 C90 C89 120.8(3) . . ?
C91 C90 C94 118.3(3) . . ?
C89 C90 C94 120.8(3) . . ?
C92 C91 C90 117.9(3) . . ?
C92 C91 H147 121.0 . . ?
C90 C91 H147 121.0 . . ?
C91 C92 C93 120.7(3) . . ?
C91 C92 C95 120.1(3) . . ?
C93 C92 C95 119.2(3) . . ?
C92 C93 C88 123.0(3) . . ?
C92 C93 H124 118.5 . . ?
C88 C93 H124 118.5 . . ?
F3 C94 F1 105.9(3) . . ?
F3 C94 F2 106.8(3) . . ?
F1 C94 F2 104.8(3) . . ?
F3 C94 C90 112.1(3) . . ?
F1 C94 C90 113.1(3) . . ?
F2 C94 C90 113.5(3) . . ?
F6 C95 F4 107.2(3) . . ?
F6 C95 F5 107.2(3) . . ?
F4 C95 F5 104.7(3) . . ?
F6 C95 C92 113.2(3) . . ?
F4 C95 C92 112.3(3) . . ?
F5 C95 C92 111.6(3) . . ?
C101 C96 C97 114.9(3) . . ?
C101 C96 B1 120.1(3) . . ?
C97 C96 B1 125.0(3) . . ?
C98 C97 C96 122.3(3) . . ?
C98 C97 H130 118.8 . . ?
C96 C97 H130 118.8 . . ?
C99 C98 C97 121.0(3) . . ?
C99 C98 C102 118.0(3) . . ?
C97 C98 C102 121.0(3) . . ?
C100 C99 C98 117.6(3) . . ?
C100 C99 H256 121.2 . . ?
C98 C99 H256 121.2 . . ?
C99 C100 C101 121.0(4) . . ?
C99 C100 C103 120.4(4) . . ?
C101 C100 C103 118.6(4) . . ?
C100 C101 C96 123.1(3) . . ?
C100 C101 H148 118.4 . . ?
C96 C101 H148 118.4 . . ?
F7 C102 F8 108.1(4) . . ?
F7 C102 F9 104.6(4) . . ?
F8 C102 F9 104.0(3) . . ?
F7 C102 C98 114.0(3) . . ?
F8 C102 C98 112.6(4) . . ?
F9 C102 C98 112.8(3) . . ?
F11 C103 F12 107.5(4) . . ?
F11 C103 F10 107.1(4) . . ?
F12 C103 F10 104.7(4) . . ?
F11 C103 C100 113.0(4) . . ?
F12 C103 C100 112.0(4) . . ?
F10 C103 C100 112.1(4) . . ?
C105 C104 C109 115.4(3) . . ?
C105 C104 B1 121.7(3) . . ?
C109 C104 B1 122.9(3) . . ?
C106 C105 C104 122.3(3) . . ?
C106 C105 H118 118.8 . . ?
C104 C105 H118 118.8 . . ?
C107 C106 C105 120.9(3) . . ?
C107 C106 C110 119.5(3) . . ?
C105 C106 C110 119.6(3) . . ?
C108 C107 C106 118.3(3) . . ?
C108 C107 H116 120.9 . . ?
C106 C107 H116 120.9 . . ?
C107 C108 C109 121.1(3) . . ?
C107 C108 C111 119.0(3) . . ?
C109 C108 C111 119.9(3) . . ?
C108 C109 C104 122.1(3) . . ?
C108 C109 H125 119.0 . . ?
C104 C109 H125 119.0 . . ?
F16 C110 F17 107.1(3) . . ?
F16 C110 F18 106.4(3) . . ?
F17 C110 F18 104.1(3) . . ?
F16 C110 C106 113.4(3) . . ?
F17 C110 C106 113.3(3) . . ?
F18 C110 C106 111.9(3) . . ?
F14A C111 F15A 105.1(8) . . ?
F13 C111 F15 106.6(5) . . ?
F13 C111 F14 105.9(4) . . ?
F15 C111 F14 104.1(5) . . ?
F14A C111 F13A 107.1(9) . . ?
F15A C111 F13A 104.3(9) . . ?
F14A C111 C108 117.7(6) . . ?
F13 C111 C108 114.8(3) . . ?
F15A C111 C108 112.3(7) . . ?
F15 C111 C108 112.7(4) . . ?
F14 C111 C108 111.9(4) . . ?
F13A C111 C108 109.3(7) . . ?
C117 C112 C113 114.8(3) . . ?
C117 C112 B1 124.6(3) . . ?
C113 C112 B1 120.5(3) . . ?
C114 C113 C112 123.4(3) . . ?
C114 C113 H156 118.3 . . ?
C112 C113 H156 118.3 . . ?
C113 C114 C115 120.6(4) . . ?
C113 C114 C118 119.5(4) . . ?
C115 C114 C118 119.9(4) . . ?
C116 C115 C114 117.3(3) . . ?
C116 C115 H154 121.3 . . ?
C114 C115 H154 121.3 . . ?
C115 C116 C117 121.7(4) . . ?
C115 C116 C119 118.7(4) . . ?
C117 C116 C119 119.6(4) . . ?
C116 C117 C112 122.1(4) . . ?
C116 C117 H153 118.9 . . ?
C112 C117 H153 118.9 . . ?
F22 C118 F23 106.0(4) . . ?
F22 C118 F24 106.0(4) . . ?
F23 C118 F24 106.2(4) . . ?
F22 C118 C114 113.9(4) . . ?
F23 C118 C114 112.2(4) . . ?
F24 C118 C114 112.0(4) . . ?
F20A C119 F19A 111.7(8) . . ?
F19 C119 F21 111.7(5) . . ?
F20A C119 F21A 110.6(7) . . ?
F19A C119 F21A 99.2(6) . . ?
F19 C119 F20 103.6(5) . . ?
F21 C119 F20 95.9(5) . . ?
F20A C119 C116 115.4(5) . . ?
F19 C119 C116 117.9(5) . . ?
F19A C119 C116 110.3(5) . . ?
F21 C119 C116 114.1(4) . . ?
F21A C119 C116 108.3(5) . . ?
F20 C119 C116 110.9(4) . . ?
C121 C120 C125 115.7(3) . . ?
C121 C120 B2 120.1(3) . . ?
C125 C120 B2 124.1(3) . . ?
C122 C121 C120 122.4(3) . . ?
C122 C121 H184 118.8 . . ?
C120 C121 H184 118.8 . . ?
C121 C122 C123 120.7(3) . . ?
C121 C122 C126 118.9(4) . . ?
C123 C122 C126 120.4(3) . . ?
C124 C123 C122 118.0(3) . . ?
C124 C123 H182 121.0 . . ?
C122 C123 H182 121.0 . . ?
C123 C124 C125 121.1(3) . . ?
C123 C124 C127 119.7(4) . . ?
C125 C124 C127 119.1(3) . . ?
C124 C125 C120 121.9(3) . . ?
C124 C125 H185 119.0 . . ?
C120 C125 H185 119.0 . . ?
F30 C126 F29 110.4(6) . . ?
F28A C126 F30A 108.6(7) . . ?
F28A C126 F29A 103.9(7) . . ?
F30A C126 F29A 100.5(7) . . ?
F30 C126 F28 106.2(6) . . ?
F29 C126 F28 102.8(6) . . ?
F28A C126 C122 119.5(6) . . ?
F30 C126 C122 115.2(5) . . ?
F29 C126 C122 112.1(5) . . ?
F30A C126 C122 111.3(6) . . ?
F29A C126 C122 111.2(5) . . ?
F28 C126 C122 109.2(5) . . ?
F25 C127 F26 105.8(4) . . ?
F25 C127 F27 106.5(4) . . ?
F26 C127 F27 104.1(4) . . ?
F25 C127 C124 112.9(4) . . ?
F26 C127 C124 112.8(4) . . ?
F27 C127 C124 114.0(4) . . ?
C129 C128 C133 116.2(3) . . ?
C129 C128 B2 119.5(3) . . ?
C133 C128 B2 123.9(3) . . ?
C130 C129 C128 122.5(3) . . ?
C130 C129 H281 118.8 . . ?
C128 C129 H281 118.8 . . ?
C129 C130 C131 120.4(4) . . ?
C129 C130 C134 119.5(4) . . ?
C131 C130 C134 120.0(4) . . ?
C132 C131 C130 118.2(4) . . ?
C132 C131 H203 120.9 . . ?
C130 C131 H203 120.9 . . ?
C131 C132 C133 120.8(3) . . ?
C131 C132 C135 119.6(4) . . ?
C133 C132 C135 119.5(4) . . ?
C132 C133 C128 121.8(3) . . ?
C132 C133 H285 119.1 . . ?
C128 C133 H285 119.1 . . ?
F34 C134 F35 115.3(5) . . ?
F34 C134 F36 101.1(5) . . ?
F35 C134 F36 100.8(4) . . ?
F34 C134 C130 114.5(4) . . ?
F35 C134 C130 112.6(5) . . ?
F36 C134 C130 111.0(5) . . ?
F33 C135 F31 107.8(5) . . ?
F33 C135 F32 105.5(4) . . ?
F31 C135 F32 102.8(4) . . ?
F33 C135 C132 113.5(4) . . ?
F31 C135 C132 112.4(4) . . ?
F32 C135 C132 114.0(4) . . ?
C141 C136 C137 115.6(3) . . ?
C141 C136 B2 123.3(3) . . ?
C137 C136 B2 120.9(3) . . ?
C138 C137 C136 122.3(3) . . ?
C138 C137 H141 118.9 . . ?
C136 C137 H141 118.9 . . ?
C137 C138 C139 120.6(3) . . ?
C137 C138 C142 121.0(3) . . ?
C139 C138 C142 118.3(3) . . ?
C140 C139 C138 118.0(3) . . ?
C140 C139 H143 121.0 . . ?
C138 C139 H143 121.0 . . ?
C139 C140 C141 121.2(3) . . ?
C139 C140 C143 120.7(3) . . ?
C141 C140 C143 118.1(3) . . ?
C136 C141 C140 122.3(3) . . ?
C136 C141 H145 118.9 . . ?
C140 C141 H145 118.9 . . ?
F42 C142 F40 106.6(4) . . ?
F42 C142 F41 106.6(4) . . ?
F40 C142 F41 103.1(4) . . ?
F42 C142 C138 114.6(3) . . ?
F40 C142 C138 112.9(3) . . ?
F41 C142 C138 112.2(4) . . ?
F39 C143 F37 113.5(5) . . ?
F39 C143 F38 98.6(5) . . ?
F37 C143 F38 102.0(5) . . ?
F39 C143 C140 114.7(4) . . ?
F37 C143 C140 115.2(3) . . ?
F38 C143 C140 110.5(4) . . ?
C145 C144 C149 115.7(3) . . ?
C145 C144 B2 120.9(3) . . ?
C149 C144 B2 123.3(3) . . ?
C146 C145 C144 122.3(3) . . ?
C146 C145 H186 118.9 . . ?
C144 C145 H186 118.9 . . ?
C147 C146 C145 121.1(3) . . ?
C147 C146 C150 120.5(3) . . ?
C145 C146 C150 118.3(3) . . ?
C148 C147 C146 117.5(3) . . ?
C148 C147 H189 121.2 . . ?
C146 C147 H189 121.2 . . ?
C147 C148 C149 121.2(3) . . ?
C147 C148 C151 120.1(3) . . ?
C149 C148 C151 118.7(3) . . ?
C148 C149 C144 122.1(3) . . ?
C148 C149 H190 119.0 . . ?
C144 C149 H190 119.0 . . ?
F46 C150 F48 106.8(3) . . ?
F46 C150 F47 106.3(3) . . ?
F48 C150 F47 105.6(3) . . ?
F46 C150 C146 113.3(3) . . ?
F48 C150 C146 112.4(3) . . ?
F47 C150 C146 112.0(3) . . ?
F43 C151 F45 106.9(3) . . ?
F43 C151 F44 107.1(4) . . ?
F45 C151 F44 105.1(3) . . ?
F43 C151 C148 112.1(3) . . ?
F45 C151 C148 112.9(3) . . ?
F44 C151 C148 112.2(3) . . ?
C88 B1 C104 109.0(3) . . ?
C88 B1 C112 111.0(3) . . ?
C104 B1 C112 108.1(3) . . ?
C88 B1 C96 111.7(3) . . ?
C104 B1 C96 108.1(3) . . ?
C112 B1 C96 108.8(3) . . ?
C128 B2 C120 113.0(3) . . ?
C128 B2 C144 103.6(3) . . ?
C120 B2 C144 112.0(3) . . ?
C128 B2 C136 112.5(3) . . ?
C120 B2 C136 104.4(3) . . ?
C144 B2 C136 111.6(3) . . ?
C12 N2 C8 120.4(3) . . ?
C12 N2 Pt1 124.6(3) . . ?
C8 N2 Pt1 114.8(3) . . ?
C13 N3 C17 117.3(4) . . ?
C13 N3 Pt1 122.6(3) . . ?
C17 N3 Pt1 119.7(3) . . ?
C12 N4 C13 125.7(4) . . ?
C12 N4 C18 116.4(4) . . ?
C13 N4 C18 117.4(4) . . ?
C34 N6 C30 120.7(3) . . ?
C34 N6 Pt2 124.7(3) . . ?
C30 N6 Pt2 114.6(2) . . ?
C35 N7 C39 118.1(3) . . ?
C35 N7 Pt2 123.4(2) . . ?
C39 N7 Pt2 118.1(2) . . ?
C34 N8 C35 124.8(3) . . ?
C34 N8 C40 115.6(3) . . ?
C35 N8 C40 117.2(3) . . ?
C45 N9 Pt3 178.1(3) . . ?
C56 N10 C52 119.7(3) . . ?
C56 N10 Pt3 124.8(2) . . ?
C52 N10 Pt3 115.5(3) . . ?
C57 N11 C61 118.0(3) . . ?
C57 N11 Pt3 122.1(2) . . ?
C61 N11 Pt3 119.7(2) . . ?
C57 N12 C56 124.6(3) . . ?
C57 N12 C62 118.0(3) . . ?
C56 N12 C62 116.2(3) . . ?
C77 N13 C73 119.8(3) . . ?
C77 N13 Pt4 124.7(3) . . ?
C73 N13 Pt4 115.2(2) . . ?
C82 N14 C78 118.7(3) . . ?
C82 N14 Pt4 118.2(2) . . ?
C78 N14 Pt4 121.8(2) . . ?
C77 N15 C78 124.9(3) . . ?
C77 N15 C83 115.2(3) . . ?
C78 N15 C83 116.7(3) . . ?
C1 Pt1 C2 93.39(16) . . ?
C1 Pt1 N2 170.56(14) . . ?
C2 Pt1 N2 81.94(15) . . ?
C1 Pt1 N3 95.06(14) . . ?
C2 Pt1 N3 167.54(15) . . ?
N2 Pt1 N3 90.92(14) . . ?
C23 Pt2 C24 92.59(14) . . ?
C23 Pt2 N6 172.41(13) . . ?
C24 Pt2 N6 82.53(14) . . ?
C23 Pt2 N7 95.27(12) . . ?
C24 Pt2 N7 168.59(13) . . ?
N6 Pt2 N7 90.44(12) . . ?
N9 Pt3 C46 94.76(15) . . ?
N9 Pt3 N10 175.43(12) . . ?
C46 Pt3 N10 81.79(14) . . ?
N9 Pt3 N11 93.69(12) . . ?
C46 Pt3 N11 168.72(14) . . ?
N10 Pt3 N11 90.13(12) . . ?
C45 Pt4 C67 93.57(14) . . ?
C45 Pt4 N13 170.36(13) . . ?
C67 Pt4 N13 81.85(14) . . ?
C45 Pt4 N14 94.69(12) . . ?
C67 Pt4 N14 166.65(13) . . ?
N13 Pt4 N14 91.43(12) . . ?

_refine_diff_density_max         2.146
_refine_diff_density_min         -1.780
_refine_diff_density_rms         0.101

_shelx_res_file                  
;
TITL xna in P-1
    shelx.res
    created by SHELXL-2018/3 at 13:49:54 on 28-Oct-2022
CELL  0.71073  19.0654  21.3165  22.1528   61.908   86.495   65.219
ZERR     2.00   0.0006   0.0007   0.0008    0.001    0.001    0.001
LATT   1
SFAC  C    H    B    N    F    PT
UNIT  300 224 4 28 96 8
MERG   2
OMIT    -2.00  56.00
OMIT     0   3   1
OMIT     2   0   0
OMIT     0   3   2
OMIT     0   1   3
OMIT    -1   2   1
OMIT     1  -1   1
OMIT     0   2   3
OMIT     0   2   2
OMIT    -1   2   2
OMIT    -1   1   0
OMIT     0  -1   2
OMIT     0   2   0
OMIT     0  -2   1
OMIT     1   2   2
OMIT     1   3   1
OMIT    -1   1   2
EADP C53 C54
EXYZ C1 N1
EADP C1 N1
EXYZ C23 N5
EADP C23 N5
EXYZ C45 N9A
EXYZ N9 C45A
EADP C45 N9A
EADP N9 C45A
SADI F13 F14 F14 F15 F15 F13 F13A F14A F14A F15A F15A F13A
SADI C111 F13 C111 F14 C111 F15 C111 F13A C111 F14A C111 F15A
SADI F19 F20 F20 F21 F21 F19 F19A F20A F20A F21A F21A F19A
SADI C119 F19 C119 F20 C119 F21 C119 F19A C119 F20A C119 F21A
SADI F28 F29 F29 F30 F30 F28 F28A F29A F29A F30A F30A F28A
SADI C126 F28 C126 F29 C126 F30 C126 F28A C126 F29A C126 F30A
ISOR 0.01 0.01 F13 F14 F15 F13A F14A F15A
ISOR 0.01 0.01 F19 F20 F21 F19A F20A F21
ISOR 0.01 0.01 F28 F29 F30 F28A F29A F30A
FMAP   2
PLAN   20
SIZE     0.244   0.349   0.411
ACTA
BOND   $H
L.S.   8
TEMP  -123.15
WGHT    0.025400   18.946402
FVAR       0.03919   0.57051   0.79404   0.55615
C1    1   -0.006898    0.977679    0.496825    10.50000    0.04783    0.02424 =
         0.02826   -0.01210    0.00977   -0.01162
N1    4   -0.006898    0.977679    0.496825    10.50000    0.04783    0.02424 =
         0.02826   -0.01210    0.00977   -0.01162
C2    1    0.043307    0.809821    0.579297    11.00000    0.03483    0.02667 =
         0.03330   -0.01223    0.01466   -0.00975
C3    1    0.066085    0.816087    0.634055    11.00000    0.04974    0.03185 =
         0.03365   -0.01501    0.01177   -0.01204
AFIX  43
H300  2    0.057983    0.866473    0.626654    11.00000   -1.20000
AFIX   0
C4    1    0.100287    0.750121    0.698972    11.00000    0.04444    0.04136 =
         0.03754   -0.01682    0.00876   -0.01222
AFIX  43
H301  2    0.115142    0.755652    0.735697    11.00000   -1.20000
AFIX   0
C5    1    0.113042    0.675937    0.710811    11.00000    0.03563    0.03275 =
         0.03889   -0.00411    0.00487   -0.00743
AFIX  43
H336  2    0.137480    0.630648    0.755263    11.00000   -1.20000
AFIX   0
C6    1    0.090338    0.668159    0.658308    11.00000    0.04027    0.02614 =
         0.04810   -0.01006    0.00908   -0.01160
AFIX  43
H278  2    0.098440    0.617498    0.666469    11.00000   -1.20000
AFIX   0
C7    1    0.055122    0.734847    0.592456    11.00000    0.03420    0.02663 =
         0.04116   -0.01436    0.01126   -0.01042
C8    1    0.028188    0.731531    0.534433    11.00000    0.03789    0.02741 =
         0.04284   -0.01630    0.01540   -0.01496
C9    1    0.039515    0.663536    0.533537    11.00000    0.04644    0.03236 =
         0.05558   -0.02105    0.02179   -0.02029
AFIX  43
H270  2    0.065229    0.613052    0.573870    11.00000   -1.20000
AFIX   0
C10   1    0.013063    0.669821    0.473430    11.00000    0.05125    0.04134 =
         0.06294   -0.03263    0.02349   -0.02571
AFIX  43
H289  2    0.018576    0.623684    0.472898    11.00000   -1.20000
AFIX   0
C11   1   -0.020974    0.741993    0.414756    11.00000    0.04904    0.04161 =
         0.05577   -0.03258    0.02355   -0.02571
AFIX  43
H208  2   -0.039198    0.746394    0.373324    11.00000   -1.20000
AFIX   0
C12   1   -0.028760    0.809491    0.416250    11.00000    0.03823    0.03638 =
         0.04171   -0.02034    0.01495   -0.01757
C13   1   -0.105910    0.956147    0.344893    11.00000    0.04735    0.03466 =
         0.03781   -0.01581    0.00870   -0.01722
C14   1   -0.165063    1.008883    0.286382    11.00000    0.06858    0.04417 =
         0.04712   -0.01850   -0.00259   -0.01953
AFIX  43
H335  2   -0.170572    0.993362    0.253858    11.00000   -1.20000
AFIX   0
C15   1   -0.215038    1.082968    0.276080    11.00000    0.06997    0.04659 =
         0.04349   -0.00941   -0.01176   -0.00985
AFIX  43
H340  2   -0.254086    1.119804    0.235635    11.00000   -1.20000
AFIX   0
C16   1   -0.207930    1.103299    0.325053    11.00000    0.05954    0.03577 =
         0.04743   -0.01270   -0.00055   -0.00302
AFIX  43
H337  2   -0.242669    1.153821    0.319607    11.00000   -1.20000
AFIX   0
C17   1   -0.149789    1.049224    0.381731    11.00000    0.04742    0.03849 =
         0.04086   -0.01796    0.00964   -0.01181
AFIX  43
H212  2   -0.145880    1.063299    0.415761    11.00000   -1.20000
AFIX   0
C18   1   -0.029748    0.876030    0.290734    11.00000    0.07817    0.05189 =
         0.03973   -0.02684    0.01653   -0.03665
AFIX  23
H34H  2   -0.046373    0.930190    0.250895    11.00000   -1.20000
H34I  2   -0.056721    0.850645    0.280133    11.00000   -1.20000
AFIX   0
C19   1    0.058213    0.828606    0.299902    11.00000    0.07887    0.05440 =
         0.05743   -0.03700    0.03906   -0.04141
AFIX  23
H34C  2    0.073774    0.773262    0.337126    11.00000   -1.20000
H34D  2    0.071315    0.827499    0.256367    11.00000   -1.20000
AFIX   0
C20   1    0.105315    0.861523    0.318038    11.00000    0.06889    0.05985 =
         0.09063   -0.04255    0.03279   -0.04246
AFIX  23
H34L  2    0.099236    0.911424    0.276470    11.00000   -1.20000
H34M  2    0.083396    0.874639    0.354535    11.00000   -1.20000
AFIX   0
C21   1    0.190930    0.806125    0.343038    11.00000    0.06648    0.09859 =
         0.13400   -0.05419    0.03247   -0.04694
AFIX  23
H40A  2    0.219907    0.836650    0.339267    11.00000   -1.20000
H40B  2    0.210213    0.782218    0.312744    11.00000   -1.20000
AFIX   0
C22   1    0.208629    0.737413    0.421068    11.00000    0.07765    0.10198 =
         0.14138   -0.04420   -0.00397   -0.03098
AFIX  33
H40C  2    0.265154    0.702848    0.435016    11.00000   -1.50000
H40D  2    0.190677    0.760703    0.451442    11.00000   -1.50000
H40E  2    0.180982    0.706268    0.424918    11.00000   -1.50000
AFIX   0
C23   1    0.490069    0.027828    0.502979    10.50000    0.02981    0.02342 =
         0.02201   -0.01090    0.00323   -0.00800
N5    4    0.490069    0.027828    0.502979    10.50000    0.02981    0.02342 =
         0.02201   -0.01090    0.00323   -0.00800
C24   1    0.380577    0.189545    0.419774    11.00000    0.02395    0.02521 =
         0.03430   -0.01328    0.00783   -0.01070
C25   1    0.378987    0.171110    0.367837    11.00000    0.03010    0.03116 =
         0.03444   -0.01474   -0.00046   -0.01248
AFIX  43
H138  2    0.410087    0.118224    0.377003    11.00000   -1.20000
AFIX   0
C26   1    0.333155    0.227820    0.302652    11.00000    0.03590    0.03874 =
         0.03311   -0.01422    0.00180   -0.01585
AFIX  43
H196  2    0.332840    0.213372    0.268159    11.00000   -1.20000
AFIX   0
C27   1    0.287857    0.305601    0.288087    11.00000    0.03380    0.03519 =
         0.03601   -0.00592   -0.00466   -0.01119
AFIX  43
H164  2    0.256397    0.344511    0.243667    11.00000   -1.20000
AFIX   0
C28   1    0.288782    0.325989    0.338275    11.00000    0.02964    0.02522 =
         0.04385   -0.00821    0.00350   -0.00813
AFIX  43
H306  2    0.257781    0.379145    0.328437    11.00000   -1.20000
AFIX   0
C29   1    0.334961    0.269118    0.403585    11.00000    0.02440    0.02399 =
         0.03552   -0.00989    0.00557   -0.00917
C30   1    0.340238    0.286894    0.458824    11.00000    0.02578    0.02364 =
         0.04427   -0.01467    0.00982   -0.01052
C31   1    0.299045    0.359747    0.455479    11.00000    0.03971    0.02353 =
         0.04672   -0.01368    0.01007   -0.00673
AFIX  43
H241  2    0.264034    0.404074    0.414389    11.00000   -1.20000
AFIX   0
C32   1    0.309100    0.367535    0.511886    11.00000    0.05321    0.02389 =
         0.06315   -0.02613    0.01860   -0.01527
AFIX  43
H240  2    0.283018    0.418070    0.509041    11.00000   -1.20000
AFIX   0
C33   1    0.356569    0.302845    0.572401    11.00000    0.05000    0.03591 =
         0.05603   -0.03171    0.01714   -0.02089
AFIX  43
H163  2    0.363476    0.308387    0.611443    11.00000   -1.20000
AFIX   0
C34   1    0.395047    0.228058    0.576262    11.00000    0.03536    0.02960 =
         0.04652   -0.02521    0.01367   -0.01642
C35   1    0.508897    0.098897    0.650018    11.00000    0.03178    0.03505 =
         0.03860   -0.02332    0.00738   -0.01720
C36   1    0.564961    0.066072    0.707465    11.00000    0.03660    0.05307 =
         0.04447   -0.03166    0.00467   -0.01826
AFIX  43
H133  2    0.554085    0.087141    0.738240    11.00000   -1.20000
AFIX   0
C37   1    0.635389    0.003631    0.719164    11.00000    0.03605    0.05932 =
         0.04052   -0.02436   -0.00249   -0.01758
AFIX  43
H209  2    0.673144   -0.019965    0.758885    11.00000   -1.20000
AFIX   0
C38   1    0.651676   -0.025263    0.672922    11.00000    0.03102    0.04636 =
         0.04189   -0.02224    0.00310   -0.01111
AFIX  43
H210  2    0.700174   -0.068957    0.680282    11.00000   -1.20000
AFIX   0
C39   1    0.595545    0.011282    0.616349    11.00000    0.02867    0.03222 =
         0.03388   -0.01811    0.00813   -0.01166
AFIX  43
H271  2    0.607496   -0.006223    0.583055    11.00000   -1.20000
AFIX   0
C40   1    0.408256    0.166065    0.702634    11.00000    0.04323    0.04259 =
         0.04091   -0.03059    0.00641   -0.01415
AFIX  23
H26C  2    0.355171    0.210839    0.688275    11.00000   -1.20000
H26D  2    0.443607    0.178698    0.720958    11.00000   -1.20000
AFIX   0
C41   1    0.405432    0.092157    0.760694    11.00000    0.04067    0.04754 =
         0.04179   -0.03124    0.00834   -0.01721
AFIX  23
H26E  2    0.458984    0.047836    0.778040    11.00000   -1.20000
H26F  2    0.372399    0.077269    0.742451    11.00000   -1.20000
AFIX   0
C42   1    0.372023    0.105233    0.820985    11.00000    0.05231    0.06277 =
         0.04444   -0.03712    0.01282   -0.02699
AFIX  23
H32A  2    0.379341    0.053330    0.860304    11.00000   -1.20000
H32B  2    0.403544    0.123674    0.836330    11.00000   -1.20000
AFIX   0
C43   1    0.286844    0.163216    0.806333    11.00000    0.05872    0.05398 =
         0.06028   -0.03808    0.02269   -0.02412
AFIX  23
H34A  2    0.275482    0.174992    0.845051    11.00000   -1.20000
H34B  2    0.277543    0.213411    0.763596    11.00000   -1.20000
AFIX   0
C44   1    0.231244    0.134216    0.797417    11.00000    0.05637    0.06976 =
         0.05951   -0.03815    0.01828   -0.03113
AFIX  33
H34E  2    0.177241    0.174677    0.788092    11.00000   -1.50000
H34F  2    0.241053    0.123713    0.758381    11.00000   -1.50000
H34G  2    0.238989    0.085248    0.839934    11.00000   -1.50000
AFIX   0
C45   1    0.271716    1.003795    0.503535    10.50000    0.03803    0.03283 =
         0.02008   -0.01589    0.00468   -0.01464
N9A   4    0.271716    1.003795    0.503535    10.50000    0.03803    0.03283 =
         0.02008   -0.01589    0.00468   -0.01464
C46   1    0.400586    0.798753    0.521201    11.00000    0.03970    0.03653 =
         0.03549   -0.02340    0.01402   -0.02579
C47   1    0.353454    0.841943    0.456528    11.00000    0.05198    0.04993 =
         0.03631   -0.02504    0.00904   -0.03209
AFIX  43
H261  2    0.311350    0.892753    0.443048    11.00000   -1.20000
AFIX   0
C48   1    0.367552    0.811147    0.411106    11.00000    0.07289    0.06819 =
         0.04372   -0.03542    0.01350   -0.04759
AFIX  43
H260  2    0.335132    0.841446    0.366881    11.00000   -1.20000
AFIX   0
C49   1    0.428189    0.737052    0.429890    11.00000    0.08738    0.06867 =
         0.05907   -0.04977    0.02889   -0.05420
AFIX  43
H332  2    0.437884    0.717097    0.398325    11.00000   -1.20000
AFIX   0
C50   1    0.474013    0.692712    0.493764    11.00000    0.07150    0.04840 =
         0.05651   -0.04023    0.03211   -0.03878
AFIX  43
H331  2    0.514818    0.641271    0.507140    11.00000   -1.20000
AFIX   0
C51   1    0.461085    0.722775    0.539602    11.00000    0.04898    0.03712 =
         0.04393   -0.02676    0.02066   -0.02928
C52   1    0.507024    0.678403    0.609031    11.00000    0.03964    0.03080 =
         0.04760   -0.02389    0.02097   -0.02257
C53   1    0.565416    0.600516    0.641188    11.00000    0.03837    0.03031 =
         0.07270   -0.03037    0.02290   -0.01311
AFIX  43
H264  2    0.580837    0.571724    0.616636    11.00000   -1.20000
AFIX   0
C54   1    0.600988    0.565094    0.709105    11.00000    0.03837    0.03031 =
         0.07270   -0.03037    0.02290   -0.01311
AFIX  43
H330  2    0.642486    0.512785    0.730714    11.00000   -1.20000
AFIX   0
C55   1    0.575987    0.605850    0.744565    11.00000    0.02770    0.02674 =
         0.04966   -0.00926    0.00466   -0.00914
AFIX  43
H314  2    0.599811    0.582094    0.791217    11.00000   -1.20000
AFIX   0
C56   1    0.514980    0.682972    0.711990    11.00000    0.02749    0.02399 =
         0.03933   -0.01298    0.00440   -0.01243
C57   1    0.465765    0.798451    0.731323    11.00000    0.02907    0.02271 =
         0.03020   -0.01097    0.00100   -0.01265
C58   1    0.483285    0.816274    0.779886    11.00000    0.04499    0.03778 =
         0.02905   -0.01112   -0.00311   -0.02218
AFIX  43
H244  2    0.505086    0.775476    0.826618    11.00000   -1.20000
AFIX   0
C59   1    0.469281    0.891855    0.760609    11.00000    0.04607    0.04660 =
         0.03260   -0.02308    0.00434   -0.02582
AFIX  43
H166  2    0.480483    0.904233    0.793735    11.00000   -1.20000
AFIX   0
C60   1    0.438408    0.950584    0.691888    11.00000    0.04247    0.03196 =
         0.03447   -0.01827    0.00921   -0.02160
AFIX  43
H165  2    0.428995    1.003597    0.676796    11.00000   -1.20000
AFIX   0
C61   1    0.421941    0.930004    0.646564    11.00000    0.03388    0.02639 =
         0.02805   -0.01358    0.00857   -0.01583
AFIX  43
H107  2    0.401895    0.969899    0.599332    11.00000   -1.20000
AFIX   0
C62   1    0.476614    0.669169    0.823198    11.00000    0.03734    0.02913 =
         0.02639   -0.00532   -0.00313   -0.01444
AFIX  23
H16A  2    0.517506    0.661241    0.855094    11.00000   -1.20000
H16B  2    0.487844    0.616631    0.829192    11.00000   -1.20000
AFIX   0
C63   1    0.397671    0.702585    0.843079    11.00000    0.04068    0.03347 =
         0.03193   -0.01472    0.00393   -0.01680
AFIX  23
H24A  2    0.355448    0.724272    0.804901    11.00000   -1.20000
H24B  2    0.392460    0.746289    0.850899    11.00000   -1.20000
AFIX   0
C64   1    0.389739    0.637703    0.908786    11.00000    0.04447    0.04157 =
         0.04177   -0.01880    0.01449   -0.02102
AFIX  23
H24C  2    0.395361    0.594420    0.900152    11.00000   -1.20000
H24D  2    0.433248    0.615615    0.946001    11.00000   -1.20000
AFIX   0
C65   1    0.313527    0.664536    0.933961    11.00000    0.05825    0.05142 =
         0.06751   -0.03705    0.02852   -0.02531
AFIX  23
H33A  2    0.269587    0.692607    0.895232    11.00000   -1.20000
H33B  2    0.310770    0.702415    0.948961    11.00000   -1.20000
AFIX   0
C66   1    0.304571    0.595477    0.994031    11.00000    0.07533    0.07640 =
         0.08852   -0.04562    0.05140   -0.04504
AFIX  33
H34Q  2    0.254276    0.615348    1.008935    11.00000   -1.50000
H34R  2    0.306244    0.558351    0.979113    11.00000   -1.50000
H34S  2    0.347411    0.568155    1.032821    11.00000   -1.50000
AFIX   0
C67   1    0.217894    1.145616    0.513746    11.00000    0.02714    0.03632 =
         0.03050   -0.02070    0.00720   -0.01261
C68   1    0.250405    1.096240    0.583144    11.00000    0.03077    0.04346 =
         0.03519   -0.02412   -0.00205   -0.00558
AFIX  43
H108  2    0.272713    1.040408    0.601715    11.00000   -1.20000
AFIX   0
C69   1    0.251184    1.126517    0.626436    11.00000    0.04432    0.05879 =
         0.03696   -0.03251    0.00005   -0.01415
AFIX  43
H206  2    0.272853    1.091334    0.674305    11.00000   -1.20000
AFIX   0
C70   1    0.220738    1.207256    0.600442    11.00000    0.04246    0.06460 =
         0.05709   -0.04791    0.01070   -0.02396
AFIX  43
H305  2    0.223832    1.227616    0.629687    11.00000   -1.20000
AFIX   0
C71   1    0.185990    1.257953    0.532164    11.00000    0.03948    0.04523 =
         0.04825   -0.03239    0.01567   -0.02276
AFIX  43
H205  2    0.163787    1.313662    0.514305    11.00000   -1.20000
AFIX   0
C72   1    0.183103    1.227956    0.488683    11.00000    0.03015    0.03651 =
         0.03488   -0.02221    0.01384   -0.01754
C73   1    0.142950    1.277557    0.416982    11.00000    0.03412    0.03201 =
         0.03881   -0.02104    0.01498   -0.01698
C74   1    0.106214    1.359240    0.381988    11.00000    0.04781    0.03340 =
         0.04466   -0.02374    0.02119   -0.02009
AFIX  43
H283  2    0.106098    1.387956    0.404295    11.00000   -1.20000
AFIX   0
C75   1    0.069912    1.398407    0.314678    11.00000    0.04686    0.02504 =
         0.04332   -0.01322    0.01864   -0.00974
AFIX  43
H201  2    0.041555    1.454607    0.290846    11.00000   -1.20000
AFIX   0
C76   1    0.074351    1.356566    0.281313    11.00000    0.03955    0.03186 =
         0.03190   -0.00807    0.00541   -0.00861
AFIX  43
H282  2    0.049978    1.383799    0.234265    11.00000   -1.20000
AFIX   0
C77   1    0.115105    1.273477    0.317289    11.00000    0.02818    0.03001 =
         0.02922   -0.01294    0.00760   -0.00822
C78   1    0.119932    1.160325    0.307650    11.00000    0.02692    0.03405 =
         0.02303   -0.01405    0.00364   -0.00834
C79   1    0.077463    1.151964    0.265312    11.00000    0.03327    0.05218 =
         0.02880   -0.01834    0.00084   -0.01723
AFIX  43
H112  2    0.051541    1.194903    0.220123    11.00000   -1.20000
AFIX   0
C80   1    0.072997    1.082306    0.288557    11.00000    0.04953    0.06407 =
         0.03545   -0.02908    0.00449   -0.03050
AFIX  43
H207  2    0.045103    1.076092    0.259300    11.00000   -1.20000
AFIX   0
C81   1    0.109445    1.020551    0.355206    11.00000    0.05061    0.04827 =
         0.04563   -0.02947    0.01170   -0.02760
AFIX  43
H288  2    0.107303    0.971390    0.372499    11.00000   -1.20000
AFIX   0
C82   1    0.148678    1.032804    0.395321    11.00000    0.04287    0.03583 =
         0.02922   -0.01667    0.00737   -0.01759
AFIX  43
H110  2    0.172109    0.991554    0.441635    11.00000   -1.20000
AFIX   0
C83   1    0.123755    1.275852    0.206322    11.00000    0.04008    0.03356 =
         0.02378   -0.00963    0.00169   -0.00940
AFIX  23
H16C  2    0.134060    1.321478    0.195812    11.00000   -1.20000
H16D  2    0.069741    1.297361    0.183230    11.00000   -1.20000
AFIX   0
C84   1    0.180229    1.228743    0.175524    11.00000    0.04078    0.04401 =
         0.03086   -0.01642    0.00829   -0.01712
AFIX  23
H26A  2    0.173615    1.180600    0.188260    11.00000   -1.20000
H26B  2    0.234884    1.212057    0.193695    11.00000   -1.20000
AFIX   0
C85   1    0.163078    1.281441    0.096310    11.00000    0.07119    0.04849 =
         0.03769   -0.02020    0.02025   -0.03132
AFIX  23
H32C  2    0.108051    1.297783    0.079482    11.00000   -1.20000
H32D  2    0.167981    1.330080    0.084987    11.00000   -1.20000
AFIX   0
C86   1    0.215327    1.243550    0.057485    11.00000    0.08486    0.06881 =
         0.05189   -0.03582    0.03391   -0.04991
AFIX  23
H34J  2    0.270591    1.225649    0.075023    11.00000   -1.20000
H34K  2    0.203557    1.283796    0.007712    11.00000   -1.20000
AFIX   0
C87   1    0.205946    1.173893    0.064332    11.00000    0.08484    0.08246 =
         0.06783   -0.05202    0.03291   -0.05253
AFIX  33
H34N  2    0.241341    1.151800    0.038036    11.00000   -1.50000
H34O  2    0.218735    1.133177    0.113387    11.00000   -1.50000
H34P  2    0.151656    1.191364    0.046030    11.00000   -1.50000
AFIX   0
C88   1    0.307321    0.448946    0.755193    11.00000    0.02026    0.02335 =
         0.02431   -0.01199    0.00291   -0.00950
C89   1    0.305502    0.512473    0.760495    11.00000    0.02299    0.02745 =
         0.02449   -0.01399    0.00373   -0.01204
AFIX  43
H121  2    0.291108    0.516152    0.800945    11.00000   -1.20000
AFIX   0
C90   1    0.323797    0.570275    0.709270    11.00000    0.02785    0.02428 =
         0.03009   -0.01236    0.00314   -0.01369
C91   1    0.345101    0.567573    0.649386    11.00000    0.03274    0.03827 =
         0.02623   -0.01389    0.00615   -0.02220
AFIX  43
H147  2    0.357853    0.606959    0.614241    11.00000   -1.20000
AFIX   0
C92   1    0.347242    0.505854    0.642313    11.00000    0.03091    0.03581 =
         0.02330   -0.01384    0.00544   -0.01766
C93   1    0.329573    0.447853    0.694428    11.00000    0.02825    0.02830 =
         0.02750   -0.01577    0.00400   -0.01415
AFIX  43
H124  2    0.332807    0.405525    0.688363    11.00000   -1.20000
AFIX   0
C94   1    0.325211    0.634351    0.719002    11.00000    0.04525    0.03650 =
         0.04484   -0.02200    0.01452   -0.02824
C95   1    0.367552    0.501473    0.577590    11.00000    0.04822    0.05059 =
         0.02763   -0.01970    0.01286   -0.02986
C96   1    0.213361    0.374605    0.787080    11.00000    0.02317    0.02086 =
         0.02820   -0.01417    0.00419   -0.00871
C97   1    0.185718    0.406585    0.716953    11.00000    0.02577    0.02298 =
         0.02873   -0.01331    0.00400   -0.00972
AFIX  43
H130  2    0.208180    0.436694    0.682733    11.00000   -1.20000
AFIX   0
C98   1    0.126477    0.395851    0.695545    11.00000    0.02668    0.03210 =
         0.03492   -0.02188    0.00113   -0.00976
C99   1    0.090110    0.354554    0.743434    11.00000    0.02569    0.04228 =
         0.04905   -0.02812    0.00496   -0.01604
AFIX  43
H256  2    0.049562    0.347240    0.728994    11.00000   -1.20000
AFIX   0
C100  1    0.114966    0.324454    0.812856    11.00000    0.03073    0.04142 =
         0.04202   -0.02241    0.01136   -0.02095
C101  1    0.174814    0.334153    0.833613    11.00000    0.02723    0.03129 =
         0.02970   -0.01591    0.00640   -0.01454
AFIX  43
H148  2    0.190492    0.312238    0.881880    11.00000   -1.20000
AFIX   0
C102  1    0.100141    0.428545    0.620501    11.00000    0.03801    0.03908 =
         0.04002   -0.02259   -0.00048   -0.01451
C103  1    0.078454    0.278450    0.867731    11.00000    0.04982    0.07901 =
         0.05670   -0.03397    0.01955   -0.04716
C104  1    0.260383    0.403435    0.878086    11.00000    0.02388    0.01930 =
         0.02083   -0.00797    0.00312   -0.01068
C105  1    0.184029    0.457885    0.873310    11.00000    0.02463    0.01909 =
         0.01817   -0.00525   -0.00184   -0.00943
AFIX  43
H118  2    0.146186    0.480940    0.833816    11.00000   -1.20000
AFIX   0
C106  1    0.161766    0.479299    0.924220    11.00000    0.02468    0.02490 =
         0.02495   -0.01164    0.00344   -0.01089
C107  1    0.214360    0.446662    0.982894    11.00000    0.03294    0.03330 =
         0.02075   -0.01395    0.00403   -0.01485
AFIX  43
H116  2    0.198974    0.461160    1.017842    11.00000   -1.20000
AFIX   0
C108  1    0.289733    0.392528    0.989492    11.00000    0.02940    0.03103 =
         0.02217   -0.01098   -0.00077   -0.01281
C109  1    0.312731    0.371824    0.938140    11.00000    0.02297    0.02786 =
         0.02480   -0.01201    0.00147   -0.01061
AFIX  43
H125  2    0.365493    0.335153    0.943810    11.00000   -1.20000
AFIX   0
C110  1    0.080247    0.539299    0.914947    11.00000    0.02945    0.03396 =
         0.03265   -0.01878   -0.00058   -0.00790
C111  1    0.346630    0.354113    1.053973    11.00000    0.03896    0.05165 =
         0.03345   -0.02262   -0.00251   -0.00916
C112  1    0.363281    0.293435    0.850378    11.00000    0.02651    0.02450 =
         0.02841   -0.01481    0.00362   -0.01247
C113  1    0.364276    0.230158    0.913345    11.00000    0.02931    0.02559 =
         0.03466   -0.01461    0.00553   -0.01069
AFIX  43
H156  2    0.317897    0.237730    0.933272    11.00000   -1.20000
AFIX   0
C114  1    0.429274    0.157460    0.947779    11.00000    0.03661    0.02348 =
         0.03895   -0.01266    0.00045   -0.01080
C115  1    0.497679    0.142418    0.919708    11.00000    0.02623    0.02638 =
         0.05656   -0.01989   -0.00235   -0.00604
AFIX  43
H154  2    0.542684    0.092679    0.942874    11.00000   -1.20000
AFIX   0
C116  1    0.497643    0.202830    0.856603    11.00000    0.02431    0.03180 =
         0.05228   -0.02357    0.00723   -0.01147
C117  1    0.432829    0.276760    0.823401    11.00000    0.02473    0.03000 =
         0.03685   -0.01838    0.00559   -0.01389
AFIX  43
H153  2    0.436025    0.317167    0.781020    11.00000   -1.20000
AFIX   0
C118  1    0.426074    0.095777    1.015853    11.00000    0.04848    0.02965 =
         0.04621   -0.01002    0.00380   -0.00641
C119  1    0.569691    0.188195    0.824448    11.00000    0.03171    0.04274 =
         0.08043   -0.03302    0.01529   -0.01653
C120  1    0.716719    0.260066    0.913339    11.00000    0.02406    0.02408 =
         0.02998   -0.01634    0.00488   -0.01051
C121  1    0.649657    0.331604    0.892104    11.00000    0.02656    0.02383 =
         0.03275   -0.01296    0.00358   -0.00936
AFIX  43
H184  2    0.649651    0.378954    0.855696    11.00000   -1.20000
AFIX   0
C122  1    0.583316    0.336142    0.922027    11.00000    0.02497    0.02812 =
         0.04322   -0.01826    0.00690   -0.00760
C123  1    0.581458    0.268724    0.976468    11.00000    0.03038    0.03851 =
         0.04700   -0.02437    0.01697   -0.01690
AFIX  43
H182  2    0.535687    0.271448    0.996834    11.00000   -1.20000
AFIX   0
C124  1    0.647887    0.197805    1.000077    11.00000    0.03656    0.02855 =
         0.03248   -0.01335    0.01068   -0.01603
C125  1    0.713654    0.193079    0.968902    11.00000    0.02500    0.02431 =
         0.03037   -0.01349    0.00464   -0.00887
AFIX  43
H185  2    0.758041    0.142955    0.985648    11.00000   -1.20000
AFIX   0
C126  1    0.512323    0.414074    0.892909    11.00000    0.02901    0.04213 =
         0.07127   -0.02314    0.01212   -0.00871
C127  1    0.649478    0.124861    1.060240    11.00000    0.05068    0.03990 =
         0.04747   -0.01626    0.02268   -0.02228
C128  1    0.853050    0.171756    0.886312    11.00000    0.02564    0.02357 =
         0.02502   -0.01184    0.00591   -0.01160
C129  1    0.822393    0.129358    0.873346    11.00000    0.02765    0.03659 =
         0.05327   -0.02986    0.01264   -0.01576
AFIX  43
H281  2    0.767087    0.149458    0.864058    11.00000   -1.20000
AFIX   0
C130  1    0.869354    0.059415    0.873514    11.00000    0.04129    0.04068 =
         0.07053   -0.03754    0.02382   -0.02557
C131  1    0.950672    0.028085    0.886908    11.00000    0.04127    0.03002 =
         0.06771   -0.02927    0.02290   -0.01670
AFIX  43
H203  2    0.983376   -0.020416    0.887666    11.00000   -1.20000
AFIX   0
C132  1    0.982593    0.069477    0.899089    11.00000    0.02811    0.02592 =
         0.03546   -0.00935    0.00825   -0.01003
C133  1    0.934818    0.139714    0.898876    11.00000    0.02459    0.02301 =
         0.02511   -0.00857    0.00263   -0.01044
AFIX  43
H285  2    0.958285    0.166839    0.907508    11.00000   -1.20000
AFIX   0
C134  1    0.832148    0.015665    0.861254    11.00000    0.04968    0.06864 =
         0.12553   -0.07174    0.03897   -0.03664
C135  1    1.069645    0.039846    0.909819    11.00000    0.02758    0.03607 =
         0.04908   -0.01403    0.00751   -0.00486
C136  1    0.835676    0.289213    0.912857    11.00000    0.02078    0.02220 =
         0.02568   -0.01324    0.00309   -0.00753
C137  1    0.870767    0.242268    0.982780    11.00000    0.03192    0.02131 =
         0.02576   -0.01002    0.00055   -0.01065
AFIX  43
H141  2    0.872503    0.191097    1.008582    11.00000   -1.20000
AFIX   0
C138  1    0.903169    0.267821    1.015828    11.00000    0.03316    0.03033 =
         0.02846   -0.01668   -0.00063   -0.00979
C139  1    0.903047    0.341638    0.979614    11.00000    0.04093    0.03708 =
         0.03596   -0.02384    0.00540   -0.01855
AFIX  43
H143  2    0.926812    0.358673    1.001489    11.00000   -1.20000
AFIX   0
C140  1    0.867585    0.389187    0.911329    11.00000    0.04448    0.03068 =
         0.03129   -0.01945    0.01210   -0.02130
C141  1    0.833494    0.364083    0.878946    11.00000    0.03272    0.02574 =
         0.02264   -0.01354    0.00531   -0.01336
AFIX  43
H145  2    0.807830    0.399310    0.832035    11.00000   -1.20000
AFIX   0
C142  1    0.936503    0.218041    1.091572    11.00000    0.05582    0.03456 =
         0.03444   -0.01693   -0.01102   -0.01102
C143  1    0.864247    0.469484    0.869819    11.00000    0.10732    0.04376 =
         0.04118   -0.02388    0.01149   -0.04898
C144  1    0.770865    0.316317    0.792224    11.00000    0.02520    0.02178 =
         0.02706   -0.01414    0.00286   -0.00942
C145  1    0.824203    0.340040    0.753286    11.00000    0.02194    0.02452 =
         0.02736   -0.01481    0.00322   -0.00763
AFIX  43
H186  2    0.874224    0.323008    0.776659    11.00000   -1.20000
AFIX   0
C146  1    0.806680    0.387788    0.681393    11.00000    0.02745    0.02411 =
         0.02668   -0.01520    0.00624   -0.00993
C147  1    0.735623    0.411909    0.644566    11.00000    0.03268    0.02904 =
         0.02469   -0.01432    0.00173   -0.01123
AFIX  43
H189  2    0.723699    0.444222    0.595469    11.00000   -1.20000
AFIX   0
C148  1    0.682679    0.387166    0.681982    11.00000    0.02937    0.02880 =
         0.02902   -0.01644    0.00009   -0.01205
C149  1    0.699850    0.340479    0.754055    11.00000    0.02791    0.02791 =
         0.03034   -0.01545    0.00284   -0.01382
AFIX  43
H190  2    0.662153    0.324538    0.778052    11.00000   -1.20000
AFIX   0
C150  1    0.865157    0.415327    0.644937    11.00000    0.03429    0.03591 =
         0.02947   -0.01529    0.00771   -0.01319
C151  1    0.605994    0.409229    0.645125    11.00000    0.03850    0.04631 =
         0.03539   -0.02077   -0.00323   -0.01833
B1    3    0.286440    0.380853    0.816335    11.00000    0.02263    0.02145 =
         0.02221   -0.01087    0.00324   -0.00960
B2    3    0.794100    0.258825    0.876660    11.00000    0.02088    0.02443 =
         0.02859   -0.01414    0.00249   -0.00975
N2    4   -0.007843    0.804327    0.475435    11.00000    0.03719    0.03186 =
         0.04197   -0.01862    0.01471   -0.01799
N3    4   -0.097331    0.976602    0.392203    11.00000    0.04138    0.02922 =
         0.03469   -0.01337    0.01092   -0.01126
N4    4   -0.053464    0.881261    0.354061    11.00000    0.05213    0.03710 =
         0.03833   -0.02006    0.01056   -0.01642
N6    4    0.389337    0.222495    0.518704    11.00000    0.02958    0.02219 =
         0.03880   -0.01662    0.00969   -0.01076
N7    4    0.524065    0.070850    0.605069    11.00000    0.02753    0.02752 =
         0.03208   -0.01769    0.00606   -0.01129
N8    4    0.435267    0.160306    0.640115    11.00000    0.03687    0.03740 =
         0.04043   -0.02786    0.00889   -0.01302
N9    4    0.321424    0.939782    0.534844    10.50000    0.03696    0.02962 =
         0.01886   -0.01252    0.00242   -0.01395
C45A  1    0.321424    0.939782    0.534844    10.50000    0.03696    0.02962 =
         0.01886   -0.01252    0.00242   -0.01395
N10   4    0.484489    0.719671    0.644674    11.00000    0.02748    0.02168 =
         0.03407   -0.01285    0.00781   -0.01203
N11   4    0.432591    0.856115    0.665216    11.00000    0.02659    0.02307 =
         0.02575   -0.01063    0.00370   -0.01166
N12   4    0.481213    0.720704    0.750989    11.00000    0.03395    0.02232 =
         0.02607   -0.00577   -0.00040   -0.01207
N13   4    0.144645    1.235186    0.385141    11.00000    0.02775    0.02809 =
         0.02370   -0.01105    0.00744   -0.00997
N14   4    0.155640    1.100284    0.372379    11.00000    0.03014    0.02984 =
         0.02568   -0.01553    0.00381   -0.01039
N15   4    0.127958    1.230538    0.282313    11.00000    0.03396    0.02968 =
         0.02086   -0.00843    0.00199   -0.01009
F1    5    0.290083    0.705834    0.663207    11.00000    0.11387    0.03439 =
         0.05989   -0.01714    0.01146   -0.03720
F2    5    0.288828    0.642009    0.770231    11.00000    0.07892    0.05845 =
         0.06698   -0.04766    0.03472   -0.04804
F3    5    0.397527    0.622766    0.732761    11.00000    0.05120    0.07857 =
         0.12040   -0.06907    0.02439   -0.04605
F4    5    0.417314    0.428028    0.591082    11.00000    0.07117    0.06188 =
         0.04662   -0.03687    0.02417   -0.02572
F5    5    0.304291    0.520641    0.537168    11.00000    0.06322    0.09251 =
         0.03507   -0.03581    0.00672   -0.03989
F6    5    0.399364    0.548651    0.539358    11.00000    0.09683    0.08560 =
         0.04143   -0.03876    0.04117   -0.06825
F7    5    0.141910    0.461339    0.579074    11.00000    0.07122    0.13144 =
         0.03488   -0.03425    0.01090   -0.06390
F8    5    0.099328    0.374636    0.606889    11.00000    0.12683    0.05838 =
         0.05839   -0.03824   -0.01556   -0.03139
F9    5    0.026628    0.485636    0.597533    11.00000    0.04910    0.06029 =
         0.04942   -0.01674   -0.01492   -0.00095
F10   5    0.128929    0.201878    0.906439    11.00000    0.08716    0.06936 =
         0.06284   -0.01394    0.02338   -0.05391
F11   5    0.016635    0.280820    0.841754    11.00000    0.08597    0.15803 =
         0.07584   -0.03075    0.01430   -0.10192
F12   5    0.056512    0.304717    0.912817    11.00000    0.09987    0.13547 =
         0.09188   -0.07637    0.07065   -0.08358
PART  1
F13   5    0.413769    0.298266    1.058840    31.00000    0.03684    0.10265 =
         0.03635   -0.03683   -0.01730    0.02032
F14   5    0.318545    0.321369    1.110989    31.00000    0.06142    0.11696 =
         0.02316   -0.01758   -0.00204   -0.03054
F15   5    0.361915    0.404997    1.061412    31.00000    0.12713    0.08265 =
         0.11017   -0.03822   -0.07175   -0.03430
PART  2
F14A  5    0.323322    0.375355    1.099177   -31.00000    0.03635    0.08928 =
         0.02898   -0.03517    0.00166   -0.01513
F13A  5    0.371905    0.275823    1.085421   -31.00000    0.09144    0.07595 =
         0.07909   -0.02775   -0.03305   -0.03549
F15A  5    0.410460    0.363836    1.040581   -31.00000    0.03992    0.09627 =
         0.04763   -0.03454   -0.00430   -0.02892
PART  0
F16   5    0.027442    0.535483    0.882731    11.00000    0.02555    0.06377 =
         0.07602   -0.04993   -0.00699   -0.00546
F17   5    0.057777    0.534302    0.974358    11.00000    0.03798    0.08259 =
         0.04763   -0.04124    0.01211   -0.00736
F18   5    0.072435    0.613793    0.877673    11.00000    0.04504    0.02804 =
         0.09435   -0.02247    0.00978   -0.00586
PART  1
F19   5    0.615392    0.212270    0.832812    21.00000    0.04896    0.11572 =
         0.09382   -0.07034    0.02293   -0.05563
F20   5    0.549942    0.226197    0.750527    21.00000    0.04496    0.08615 =
         0.05970   -0.03808    0.02637   -0.01603
F21   5    0.608071    0.113937    0.834565    21.00000    0.06611    0.04771 =
         0.10362   -0.04108    0.04774   -0.01325
PART  2
F21A  5    0.633679    0.128853    0.876949   -21.00000    0.01651    0.09848 =
         0.08305   -0.02485    0.01098    0.00276
F20A  5    0.568417    0.172505    0.780283   -21.00000    0.05879    0.12638 =
         0.11328   -0.10000    0.03555   -0.04974
F19A  5    0.588235    0.248719    0.803312   -21.00000    0.04958    0.05642 =
         0.11535   -0.03756    0.04241   -0.03433
PART  0
F22   5    0.494424    0.031908    1.047350    11.00000    0.06182    0.03107 =
         0.05618    0.00040   -0.00685    0.00104
F23   5    0.375494    0.069341    1.010469    11.00000    0.06502    0.03994 =
         0.07176   -0.00321    0.01241   -0.02708
F24   5    0.402765    0.123119    1.060728    11.00000    0.10315    0.04541 =
         0.04228   -0.01229    0.01866   -0.01234
F25   5    0.694162    0.101031    1.116505    11.00000    0.13526    0.09819 =
         0.04782    0.01449   -0.01440   -0.07853
F26   5    0.676018    0.064247    1.048918    11.00000    0.16336    0.04294 =
         0.09092   -0.02650    0.07067   -0.05700
F27   5    0.579976    0.132066    1.076874    11.00000    0.07201    0.07116 =
         0.08973   -0.00848    0.04014   -0.04012
PART  1
F28   5    0.470793    0.418128    0.946062    41.00000    0.05177    0.06109 =
         0.07937   -0.03568    0.01878    0.00770
F29   5    0.462740    0.420658    0.851014    41.00000    0.04582    0.07322 =
         0.11457   -0.04134   -0.03736    0.00801
F30   5    0.525784    0.474963    0.865034    41.00000    0.04373    0.02590 =
         0.11508   -0.01192    0.02710   -0.00960
PART  2
F28A  5    0.448926    0.417268    0.914363   -41.00000    0.02915    0.05096 =
         0.12509   -0.02028    0.03165   -0.01402
F29A  5    0.493157    0.448356    0.821772   -41.00000    0.05856    0.08525 =
         0.07992   -0.02214   -0.00421    0.01079
F30A  5    0.527027    0.468482    0.896583   -41.00000    0.06224    0.03264 =
         0.08897   -0.02484   -0.00035   -0.00349
PART  0
F31   5    1.092931    0.082084    0.856606    11.00000    0.03526    0.14297 =
         0.05962   -0.00054    0.01051   -0.04059
F32   5    1.097126    0.043765    0.960380    11.00000    0.03647    0.16373 =
         0.09151   -0.07615    0.00661   -0.03060
F33   5    1.107996   -0.033088    0.924149    11.00000    0.03243    0.06207 =
         0.28872   -0.09234   -0.00232    0.00528
F34   5    0.876791   -0.034066    0.842861    11.00000    0.07070    0.10851 =
         0.21651   -0.13518    0.04967   -0.04869
F35   5    0.794388   -0.010167    0.909708    11.00000    0.12604    0.10987 =
         0.11937   -0.06624    0.05374   -0.10184
F36   5    0.771589    0.067212    0.804019    11.00000    0.09693    0.11537 =
         0.14568   -0.08143   -0.00062   -0.06068
F37   5    0.862860    0.494181    0.804450    11.00000    0.21859    0.08188 =
         0.04626   -0.03611    0.05677   -0.11553
F38   5    0.795828    0.525313    0.870826    11.00000    0.22625    0.03727 =
         0.09292   -0.02690    0.05974   -0.04307
F39   5    0.911239    0.481605    0.896187    11.00000    0.26320    0.12146 =
         0.08595   -0.00963   -0.02630   -0.16031
F40   5    0.896418    0.250998    1.128649    11.00000    0.10924    0.06037 =
         0.03316   -0.02668    0.00055   -0.00793
F41   5    1.008394    0.209127    1.104587    11.00000    0.06737    0.11157 =
         0.05478   -0.02442   -0.01960   -0.03571
F42   5    0.941003    0.146770    1.120534    11.00000    0.12381    0.03994 =
         0.03659   -0.00753   -0.02065   -0.03020
F43   5    0.606573    0.350828    0.638707    11.00000    0.07288    0.06478 =
         0.12349   -0.05086   -0.03481   -0.02595
F44   5    0.546997    0.429658    0.678026    11.00000    0.03368    0.10831 =
         0.04499   -0.03406    0.00384   -0.03023
F45   5    0.585664    0.471545    0.581511    11.00000    0.04445    0.06568 =
         0.03182   -0.01591   -0.00868   -0.01931
F46   5    0.848392    0.450022    0.576186    11.00000    0.04614    0.07870 =
         0.02563   -0.00985    0.01040   -0.02849
F47   5    0.870382    0.468248    0.658678    11.00000    0.05686    0.04614 =
         0.07399   -0.03619    0.03006   -0.03563
F48   5    0.937792    0.355934    0.664368    11.00000    0.02774    0.04411 =
         0.04362   -0.02302    0.01059   -0.01377
PT1   6   -0.016909    0.896413    0.485070    11.00000    0.03894    0.02343 =
         0.02980   -0.01354    0.01180   -0.01128
PT2   6    0.447285    0.122906    0.512657    11.00000    0.02472    0.02072 =
         0.02855   -0.01360    0.00523   -0.00806
PT3   6    0.404473    0.832583    0.590226    11.00000    0.02899    0.02252 =
         0.02522   -0.01218    0.00452   -0.01239
PT4   6    0.201052    1.116639    0.444821    11.00000    0.02844    0.02484 =
         0.02047   -0.01127    0.00301   -0.00925
HKLF    4


REM  xna in P-1
REM wR2 = 0.0713, GooF = S = 1.027, Restrained GooF = 1.052 for all data
REM R1 = 0.0290 for 28332 Fo > 4sig(Fo) and 0.0429 for all 34259 data
REM 2041 parameters refined using 192 restraints

END

WGHT      0.0254     18.9146

REM Highest difference peak  2.146,  deepest hole -1.780,  1-sigma level  0.101
Q1    1   0.2425  0.4100  0.3660  11.00000  0.05    2.15
Q2    1   0.1896  0.8603  0.5185  11.00000  0.05    1.88
Q3    1   0.8881 -0.0841  0.9401  11.00000  0.05    1.73
Q4    1   0.3502  0.1607  0.3424  11.00000  0.05    1.56
Q5    1   0.9487  0.4511  0.8489  11.00000  0.05    1.40
Q6    1   0.3938  0.8294  0.6244  11.00000  0.05    1.36
Q7    1   0.1888  0.6077  0.6296  11.00000  0.05    1.34
Q8    1   0.0170  0.8801  0.5138  11.00000  0.05    1.23
Q9    1  -0.0023  1.4017  0.2998  11.00000  0.05    1.10
Q10   1   0.4469  0.7900  0.6317  11.00000  0.05    1.08
Q11   1  -0.2188  1.1796  0.3393  11.00000  0.05    1.05
Q12   1   0.3673  0.8664  0.5575  11.00000  0.05    1.04
Q13   1   0.8056  0.5201  0.8269  11.00000  0.05    0.97
Q14   1  -0.0645  0.8868  0.4924  11.00000  0.05    0.94
Q15   1   0.0976  1.3578  0.4731  11.00000  0.05    0.93
Q16   1   0.4732  0.1323  0.4809  11.00000  0.05    0.92
Q17   1   0.4156  0.1575  0.4805  11.00000  0.05    0.92
Q18   1   0.1985  1.0797  0.4459  11.00000  0.05    0.90
Q19   1   0.1899  1.0876  0.4743  11.00000  0.05    0.89
Q20   1   0.3512  0.1629  0.5696  11.00000  0.05    0.87
;
_shelx_res_checksum              53162
_exptl_crystal_preparation       Luminescent
